# Supplementary material for: Multi-Omics Analysis Uncovers the Mechanism for Enhanced Organic Acid Accumulation in Peach (Prunus persica L.) Fruit from High-Altitude Areas
Source: Plants (Basel). 2024 Nov 12;13(22):3171. doi: 10.3390/plants13223171 (PMC11597949; doi:10.3390/plants13223171)
Supplement: Supplementary file 1 [file plants-13-03171-s001.zip]

Archive with 1 entries (1 files):
- plants-3291973-supplementary.xlsx
