# Supplementary material for: Multi-Omics Analysis Uncovers the Mechanism for Enhanced Organic Acid Accumulation in Peach (Prunus persica L.) Fruit from High-Altitude Areas
Source: Plants (Basel). 2024 Nov 12;13(22):3171. doi: 10.3390/plants13223171 (PMC11597949; doi:10.3390/plants13223171)
Supplement: Supplementary file 1 [file plants-13-03171-s001.zip › plants-3291973-supplementary.xlsx]

## Sheet: Table S1
Supplementary Table S1. Primers used for RT-qPCR analysis
No.	Gene	Trancript ID	Forward primer (5'to3')	Reverse primer (5'to3')
1	Actin	Prupe.6G163400	ACCTTCCAGCAGATGTGGATT	CTGACCCCACCTCAACACAT
2	PpCS1	Prupe.2G002900	GCTTGATTGCACAACTGCCA	TGAGCACTGACATTCCCACC
3	PpACO2	Prupe.7G174800	GTAAACGCAGTGCAGGCAAA	TGAACACGACTCGACCAAGG
4	PpNAD-IDH1	Prupe.6G235200	GGGTTGATAGGGGGTTTGGG	TCAGCTGTTCGGAACTTCCC
5	PpNADP-IDH1	Prupe.3G015500	TGGCATATGGTACGAGCACC	GGTGAACCCTGTAATGCCGA
6	PpGAD4	Prupe.5G240300	CCATTCATGTGGATGCTGCG	GGCAAGTCCTCTTTGCTCCT
7	PpSDH	Prupe.7G153600	AGGGGGTTACGGTAGAGCAT	TCGCTCACCTTCACTGTTCC
8	PpFH	Prupe.8G265300	CCGCATGTATCAGCTTGCAC	AGGGCTCCGCTAGTTTCAAC
9	PpNAD-MDH2	Prupe.4G127500	GCACTGTCTGCTGCAAGTTC	GCTTCCCCCTCGAAAACTCA
10	PpNAD-MDH3	Prupe.4G170500	GCTCAACCCTCTTGTCTCCC	ATGATTACGACGTCGGCTCC
11	PpNAD-MDH4	Prupe.5G194200	CTGTTCTTGGAGCTGCTGGA	GAACCTGGGAGGGAGTGTTG
12	PpNAD-MDH5	Prupe.6G212400	GTGGATTTTTGGGGCAGCAG	ACGTTGACAATGGCGTTTGG
13	PpNAD-ME1	Prupe.2G114100	CGATCAGGCTCTCTTCGTCC	TTGAACCAGGGGTCGTGAAG
14	PpNADP-ME3	Prupe.7G221100	TCTGTGCTCGACTTTGACCC	CGCAAGTAATGGGTGTCCCT
15	PpPPDK	Prupe.1G146600	GGCTTGAGGTGGAGAATGCT	AGCAGCTGTTTGAACTTGCG
16	PpPEPCK2	Prupe.6G210900	TGTGTTACCGGTCACTCTGC	CCAATCTCCAGGTGCCTTGT
17	PpPEPC1	Prupe.1G302700	GATGTTGTGGCTGCATGCAA	CTCCTTGCTCAGTTGACCGT

## Sheet: Table S2
	Supplementary Table S2. Identification of total primary metabolites in flesh of all peach samples
No.	Metabolite	Primary classification	Secondary classification	XD-HY-1	XD-HY-2	XD-HY-3	XD-JK-1	XD-JK-2	XD-JK-3	LQ-HY-1	LQ-HY-2	LQ-HY-3	LQ-JK-1	LQ-JK-2	LQ-JK-3
1	Planteose	Others	Saccharides	55596.6	64842.5	52208.6	72404.1	75860.2	61380.7	55170.7	43629.6	59816.2	114073	60694.7	99703.3
2	L-Cyclopentylglycine	Amino acids and derivatives	Amino acids and derivatives	29159.8	41369.5	33656.6	45378.4	47037.8	46780.4	68463.9	50840.2	53552.5	54914	49497.8	45421.7
3	Gly-Val-Val	Amino acids and derivatives	Amino acids and derivatives	11408.9	21714.4	29474.6	14173.4	20358.1	24113.9	36006	26156.1	35009.8	64659.5	54549.4	80020.1
4	Isonicotinic acid	Others	Vitamin	139588	103956	149360	77206	114107	127651	87255.1	56873	54416.2	81363.5	57182.8	59567.7
5	4-Hydroxy-8-sphingenine	Lipids	Sphingolipids	485482	453285	464440	462501	455691	484711	268036	283564	262413	225422	212135	202462
6	N6-(2-Hydroxyethyl)adenosine*	Nucleotides and derivatives	Nucleotides and derivatives	21947	19991.9	29123.5	14384.7	13842.9	6539.83	8846.97	5303.14	7582.73	16333.3	12130.3	7944.8
7	Trehalosamine	Others	Saccharides	46545.9	52399.1	28938.8	46646.4	32350.5	51597.1	77912.4	89386.6	59711.3	131470	121778	83782.7
8	Cyclo(Pro-Glu)	Amino acids and derivatives	Amino acids and derivatives	53554.1	55549.1	51970.1	61480.1	33399.2	43840	24995.6	17463.9	25715	18739.9	22223.1	9973.27
9	L-Valyl-L-Leucine	Amino acids and derivatives	Amino acids and derivatives	34986.9	16937	15016.3	37386.2	40159.8	31839.6	20185.5	28013.3	12982	28872.1	28112.5	16402.2
10	Cyclo(Pro-Leu)*	Amino acids and derivatives	Amino acids and derivatives	5073.99	4297	4296.14	4470.7	4635.29	6016.5	5860.51	6637.37	5464.6	7286.02	9888.4	9198.16
11	LysoPC 19:2(2n isomer)	Lipids	LPC	15980.7	18747.3	16015.4	46845.3	41446.6	33702	15682.2	13528.2	12929.3	23629.3	24250.4	23155.7
12	LysoPE 18:3(2n isomer)	Lipids	LPE	1.30112e+06	1.26866e+06	1.14942e+06	1.40316e+06	1.25692e+06	1.3223e+06	1.608e+06	1.76422e+06	1.55787e+06	1.17885e+06	1.08369e+06	1.04755e+06
13	LysoPE 20:5	Lipids	LPE	37668.8	33426.7	35476.6	37414.3	39794.1	42826.6	40410.9	30985.1	35851	36756.3	39598.4	38234.7
14	LysoPC 17:2	Lipids	LPC	42295.3	41791.3	39181.3	28226.1	29621.2	26785.4	50557.7	49047.6	44809.3	37377.7	39253.5	40632.5
15	LysoPE 16:1(2n isomer)*	Lipids	LPE	4879.37	7138.94	5526.73	8922.26	7531.08	9335.17	8744.56	9258.82	21725.5	6839.67	5633.34	5183
16	LysoPE 18:3	Lipids	LPE	1.27261e+06	1.24337e+06	1.25129e+06	1.35047e+06	1.10602e+06	1.28812e+06	1.73132e+06	1.75756e+06	1.46948e+06	1.14567e+06	1.12107e+06	1.11222e+06
17	LysoPC 16:1(2n isomer)*	Lipids	LPC	66602	63287.7	142309	80317.5	100660	147441	125267	117008	130701	145162	158833	146616
18	LysoPE 15:0(2n isomer)*	Lipids	LPE	13619.4	16123.1	12100.1	14709.1	17669	16347.3	14426.5	15754.9	14180.4	13424.7	15522.7	12234.7
19	LysoPE 15:0*	Lipids	LPE	14135.3	14179.5	16558.7	15188.2	16328.4	15075.9	15023.3	16327.6	16088.2	15380.6	13398.3	10786.5
20	LysoPC 17:1	Lipids	LPC	59043	52001	52808.7	94948.4	88289.3	93215.4	34920.1	36060.9	34116.3	30927.3	33341.6	34495
21	LysoPC 18:1(2n isomer)	Lipids	LPC	2.97378e+06	2.5784e+06	2.8864e+06	3.23614e+06	3.20505e+06	3.41201e+06	520401	549996	516199	1.70536e+06	1.70704e+06	896683
22	2-α-Linolenoyl-glycerol*	Lipids	Glycerol ester	18012.9	19884.4	21401.7	20365.9	17079	20207.8	9515.46	12643.3	11568.2	15818.3	14554.7	17124.2
23	1-α-Linolenoyl-glycerol*	Lipids	Glycerol ester	21151.9	20094	21270	19507.6	17309.9	21178.5	8706.16	12497.4	11716.2	15541.9	16040.9	18386.9
24	2-Linoleoylglycerol*	Lipids	Glycerol ester	13674	11611.5	11414.5	9601.71	8503.09	9601.71	3856.65	4238.75	4651.5	7136.99	7661.32	8340.26
25	1-Linoleoylglycerol*	Lipids	Glycerol ester	11905.7	10474.3	12174.2	8885.72	9290.34	9200.62	3663.7	5252.09	4939.2	7521.36	8907.71	8168.85
26	Glucan	Others	Saccharides	181309	170361	156090	166172	182038	150551	142977	140240	198670	224103	175160	236803
27	5-Aminoimidazole ribonucleotide	Nucleotides and derivatives	Nucleotides and derivatives	1.96215e+06	2.12523e+06	1.97386e+06	2.20526e+06	1.78704e+06	1.77384e+06	3.43453e+06	3.07658e+06	3.98075e+06	2.93953e+06	1.86141e+06	3.13049e+06
28	N-Methyl-Trans-4-Hydroxy-L-Proline	Amino acids and derivatives	Amino acids and derivatives	157009	126982	128401	225172	259249	253211	201119	175045	246585	264591	200601	241429
29	Succinic anhydride	Organic acids	Organic acids	695412	619783	786959	343296	433836	219804	342287	332103	208208	345369	435594	199330
30	2-Amino-1,3-eicosanediol	Lipids	Sphingolipids	485275	404080	468078	398775	389235	482576	474134	686583	580154	324677	332004	369505
31	L-Isoleucyl-L-Aspartate	Amino acids and derivatives	Amino acids and derivatives	170490	150923	132188	227102	257130	198856	143948	199754	116982	199878	200505	146967
32	Cyclo(Phe-Glu)	Amino acids and derivatives	Amino acids and derivatives	25233.2	20021.9	21466.2	44141.5	40369.9	42926.1	13204.9	10318.2	8308.92	36448.2	34659.4	32871.9
33	Monolinolenin*	Lipids	Glycerol ester	20276.2	19345.4	20723.5	18101.3	17749.9	21533	8337.05	12168.5	10654.4	18470.8	13475.1	16793.7
34	5Z,8Z-tetradecadienoic acid	Lipids	Free fatty acids	96408.5	79480.3	78885.2	54098.8	64710.2	54760.2	168245	156310	132418	38256.8	35616.5	45282
35	2-Palmitoylglycerol*	Lipids	Glycerol ester	145716	130333	118715	113005	124891	133866	114937	143231	139979	108640	107898	109074
36	1-(9Z-Octadecenoyl)-2-(9-oxo-nonanoyl)-sn-glycero-3-phosphocholine	Lipids	Glycerol ester	109180	70348.4	130281	73188.6	60396	57693.7	186297	99046.8	158489	69232.2	28070.4	28800.2
37	Cytarabine	Nucleotides and derivatives	Nucleotides and derivatives	121538	83598.6	103719	203711	269295	226721	192739	99594.4	119274	116297	113871	108423
38	Cycloleucine	Amino acids and derivatives	Amino acids and derivatives	4.68937e+06	5.39196e+06	5.7262e+06	8.00262e+06	6.92737e+06	8.37754e+06	7.4988e+06	6.3178e+06	6.39747e+06	6.88202e+06	6.8116e+06	6.67171e+06
39	N-Ethylglycine*	Amino acids and derivatives	Amino acids and derivatives	186098	175764	163744	204950	162947	151758	184825	114376	231516	509761	324310	526134
40	L-Isoserine	Amino acids and derivatives	Amino acids and derivatives	516048	482153	476287	665820	603177	542891	317750	228910	303893	279150	270667	270592
41	1-Amino-1-cyclobutane-carboxylic-acid*	Amino acids and derivatives	Amino acids and derivatives	9.56258e+06	1.47901e+07	1.10122e+07	4.39682e+07	4.22955e+07	4.21673e+07	9.03142e+06	5.8977e+06	7.85863e+06	9.25894e+06	8.88626e+06	1.04409e+07
42	L-Homoglutamic acid	Amino acids and derivatives	Amino acids and derivatives	28768.9	23063.5	20895.7	37969.7	37292.6	32546.6	41726.4	37286.9	50115	29629.3	26595	26278.6
43	N(6),N(6)-Dimethyl-L-lysine	Amino acids and derivatives	Amino acids and derivatives	3.61683e+06	3.78236e+06	4.28888e+06	4.98764e+06	4.36102e+06	5.10079e+06	5.61762e+06	3.42919e+06	4.4682e+06	5.28411e+06	5.47218e+06	6.08742e+06
44	Maltotriose	Others	Saccharides	565139	893109	649205	934944	908774	896497	885864	633338	645541	724702	854180	997896
45	Homoproline	Amino acids and derivatives	Amino acids and derivatives	82033.4	74321.4	74909.5	150486	129471	145740	94736.5	57065.2	63906.6	83836.8	42269.4	61006.2
46	Cis-L-3-hydroxyproline*	Amino acids and derivatives	Amino acids and derivatives	3.61656e+06	5.11205e+06	5.77608e+06	3.11364e+06	2.86013e+06	4.20945e+06	4.75064e+06	4.23831e+06	4.54687e+06	2.67974e+06	3.78139e+06	3.47054e+06
47	D-Allo-Isoleucine*	Amino acids and derivatives	Amino acids and derivatives	3.10099e+07	2.70511e+07	3.39158e+07	2.31841e+07	2.29064e+07	2.41416e+07	2.09876e+07	1.62736e+07	1.53664e+07	7.46934e+06	6.96554e+06	9.88448e+06
48	3-Hydroxy-L-phenylalanine*	Amino acids and derivatives	Amino acids and derivatives	4.09048e+06	3.71646e+06	3.70707e+06	2.39448e+06	2.70701e+06	3.18267e+06	2.04891e+06	1.80698e+06	1.50531e+06	2.80149e+06	2.51549e+06	3.28438e+06
49	L-Pipecolic Acid	Organic acids	Organic acids	5.09248e+06	5.27539e+06	4.59418e+06	7.22072e+06	6.90063e+06	7.99451e+06	7.53344e+06	5.50972e+06	5.86192e+06	6.17491e+06	6.15096e+06	5.86615e+06
50	1-Methylhistidine*	Amino acids and derivatives	Amino acids and derivatives	101793	107729	95804.3	107026	109049	109795	123876	90724.2	93741.7	123179	98985.9	159407
51	L-Tyrosine methyl ester	Amino acids and derivatives	Amino acids and derivatives	18897.9	9901.55	15717.2	17713.4	12567.3	11420.2	12601	10999.5	9035.72	12965.1	15321.1	5501.75
52	DL-Leucine*	Amino acids and derivatives	Amino acids and derivatives	3.82063e+06	3.55227e+06	3.83298e+06	2.26369e+06	2.53747e+06	2.53989e+06	2.15276e+06	1.33189e+06	1.86543e+06	1.67401e+06	1.31766e+06	1.50665e+06
53	O-Acetyl-L-homoserine	Amino acids and derivatives	Amino acids and derivatives	50175	65775.5	58309.4	69147.8	74568.8	92192.3	68842.9	36443.2	44487.2	40902.3	55010.4	47714.7
54	Arg-Gly	Amino acids and derivatives	Amino acids and derivatives	23387.6	9639.46	8848.07	26446.4	22503.8	10773.4	12325.3	15008.7	9590.45	14246	12792.8	15600.7
55	Hyp-Ser	Amino acids and derivatives	Amino acids and derivatives	33886	25066.1	28824.2	27376.2	29320.2	21702.5	21000.2	17049.1	15641.7	22588.5	15750.6	23054.5
56	Lys-Ala	Amino acids and derivatives	Amino acids and derivatives	43884.3	38441	37506.4	56434.6	50334.3	47861.1	39960.1	35282.8	34834.4	33711.7	33936.7	32334.4
57	Asp-Glu	Amino acids and derivatives	Amino acids and derivatives	57200.3	86796.9	51505.2	153871	185729	126081	35932.7	30593.2	44742.6	52201.4	43397	59650
58	Lys-Asp*	Amino acids and derivatives	Amino acids and derivatives	230648	177967	205090	146612	319255	111799	227009	147649	120703	126242	141060	117898
59	Pro-Asn	Amino acids and derivatives	Amino acids and derivatives	35918.1	38191.4	47837.3	41308.8	33183.9	36569.1	59297.9	40904.3	39949.5	47720.7	61354.3	42006.6
60	Pro-Asp	Amino acids and derivatives	Amino acids and derivatives	29437	22891.4	28096.8	92214.4	113597	152780	45419.7	22377.4	23056.5	33900.8	21027.4	36788
61	Lys-Gly	Amino acids and derivatives	Amino acids and derivatives	507092	550597	515639	415082	525318	448630	567821	420241	426653	395332	479889	431334
62	Leu-Asp	Amino acids and derivatives	Amino acids and derivatives	56654.5	58822.1	73938.9	74312.1	80927.3	59893.4	31839.2	25933	35597.2	34290.4	43150.2	27893.1
63	Gln-Gly	Amino acids and derivatives	Amino acids and derivatives	522247	489297	458988	454924	476064	482438	670102	270580	290007	380348	414028	421252
64	Asp-Lys*	Amino acids and derivatives	Amino acids and derivatives	251488	224898	207045	163920	218492	198387	253766	191620	147044	138588	167912	163179
65	Glu-Phe	Amino acids and derivatives	Amino acids and derivatives	20771	12690.1	26906	33350.4	22787.1	36209.7	21178.9	14326.9	8151.84	19936.4	13098.8	17105.5
66	Lys-Tyr	Amino acids and derivatives	Amino acids and derivatives	178971	227141	174223	254187	248078	294180	233153	191131	188774	126762	130840	139624
67	Barbituric acid;Malonylurea;2,4,6-Pyrimidinetrione	Nucleotides and derivatives	Nucleotides and derivatives	1.85398e+06	2.18046e+06	1.79202e+06	4.04713e+06	3.68909e+06	3.62804e+06	1.85136e+06	1.83056e+06	1.80205e+06	1.17822e+06	1.08663e+06	1.03627e+06
68	Gly-Tyr	Amino acids and derivatives	Amino acids and derivatives	20567.2	25316.4	24315.1	37058.5	26934.1	21211.2	14504.2	13073.8	9348.79	16389.9	15529.7	24005.8
69	Gly-Phe*	Amino acids and derivatives	Amino acids and derivatives	80889.8	74490.5	95287.9	115422	114243	103317	53792.2	35566.2	45754.4	62524.5	87838.4	57371.8
70	N,N'-Dimethylarginine;SDMA*	Amino acids and derivatives	Amino acids and derivatives	94015.3	93750.1	111939	92388.6	96404.9	107118	89080	99076.7	116320	142028	114444	168786
71	Isocytosine	Nucleotides and derivatives	Nucleotides and derivatives	18850.8	19527.8	31669.9	31190.3	28479.8	29834	54910.6	25764.7	31866.3	33225.8	28482.6	37458
72	4-Phenylbutyric acid	Organic acids	Organic acids	33490.3	26248.3	33470.5	37274.7	34346.7	35851.7	30092.7	31741.4	30134	33796.1	33222.8	39497.7
73	Adenine	Nucleotides and derivatives	Nucleotides and derivatives	256118	166663	158898	186833	213677	208679	166920	130601	121664	116594	100909	90461.6
74	DL-Tryptophan	Amino acids and derivatives	Amino acids and derivatives	3.15965e+06	3.48745e+06	3.20912e+06	3.03176e+06	3.13243e+06	3.01679e+06	4.95891e+06	3.56415e+06	3.30351e+06	2.03739e+06	1.77673e+06	1.58354e+06
75	4-Hydroxy-L-Isoleucine	Amino acids and derivatives	Amino acids and derivatives	95591.4	83461.4	70897.1	109681	130150	145063	69143	48399.4	63275.5	40380.1	48141.4	63997.3
76	1-Arabinosyluracil	Nucleotides and derivatives	Nucleotides and derivatives	25576.4	42409.1	26253.8	73891.7	53837.4	86092.1	42834.2	32166.8	42709.4	43388.7	42159.9	30824.3
77	Crotonoside; 2-Hydroxyadenosine	Nucleotides and derivatives	Nucleotides and derivatives	107795	136288	141461	129471	112171	172851	106053	75240.6	105062	100324	77966.2	82694.3
78	L-Canavanine sulfate	Amino acids and derivatives	Amino acids and derivatives	56776.6	40557.4	36820.4	42758.7	40004.8	28883.2	38619.9	29569.9	52894.6	32421.7	14965.4	31665.4
79	Dibutyl sebacate	Lipids	Free fatty acids	5330.86	3406.93	3740.36	2594.12	3069.65	2201.29	3553.98	2391.76	3224.89	3617.95	2146.42	2630.86
80	1-Monomyristin	Lipids	Glycerol ester	333214	295286	312817	277459	325278	394114	304714	375639	327119	239101	317406	252461
81	Methyl 3-aminopropanoate	Amino acids and derivatives	Amino acids and derivatives	183848	149175	156479	193924	183184	182877	182230	190015	217895	575907	294477	707355
82	Maltopentaose	Others	Saccharides	16281	16074.9	11014.6	21904.3	27593.8	25525.3	27668.3	21451.4	35069.8	33399.5	25527.3	22504
83	DL-Threonine	Amino acids and derivatives	Amino acids and derivatives	208892	244653	192265	356797	307090	320391	214700	152784	237405	125636	124982	137014
84	Phylloquinone (Vitamin K1)	Others	Vitamin	29093.3	10905.4	13102.4	14053.5	28036.2	30518.6	20506.1	19498.7	18610.1	25389.8	24062.8	23593.4
85	5-Hydroxy-DL-tryptophan(5-HTP)	Amino acids and derivatives	Amino acids and derivatives	345970	242909	246329	332700	297007	267229	349217	247293	283322	308319	283740	285088
86	6-Chloropurine	Nucleotides and derivatives	Nucleotides and derivatives	171078	213896	154521	204110	183993	191516	191257	162603	128188	141954	163429	126965
87	N-Acetyl-DL-phenylalanine	Amino acids and derivatives	Amino acids and derivatives	165259	166910	171230	63791.1	59019.5	63669	7748.3	10801.5	12005.1	9049.82	7378.92	8012.68
88	Triethyl citrate	Organic acids	Organic acids	10770.1	11594	8317.04	10732.1	8390.86	9713.47	9927.27	12312.1	10329.8	11546.8	10018.4	9337.73
89	Cyclo(L-Ala-L-Pro)	Amino acids and derivatives	Amino acids and derivatives	26868.2	29168.8	27180.4	12774.2	16178.4	27267.1	25882.7	16037.7	27891.5	31880.9	25558.6	19096.7
90	S-(5'-Adenosyl)-L-methionine	Amino acids and derivatives	Amino acids and derivatives	995590	1.07254e+06	1.17613e+06	697649	772177	711526	627267	565163	568648	553431	663544	749500
91	Cyclo(D-Phe-L-Pro)*	Amino acids and derivatives	Amino acids and derivatives	4975.95	5238.53	4124.9	9599.34	8008.67	8789.73	4090.51	3494.78	3989.89	11372.9	9539.13	11376
92	Cyclo(Pro-Phe)*	Amino acids and derivatives	Amino acids and derivatives	4783.17	4644.8	3190.75	9519.7	9042.61	8328.32	3028.55	2999.81	3683.21	10773.8	10312.9	10157
93	NG,NG-Dimethyl-L-arginine*	Amino acids and derivatives	Amino acids and derivatives	84085.3	118346	83832	95060	103702	96381.9	97054	65808.5	118377	124530	113769	127728
94	D-Proline betaine	Amino acids and derivatives	Amino acids and derivatives	155579	173170	171369	122511	194977	131688	212792	133400	138684	128813	140312	140957
95	LPC(18:1/0:0)	Lipids	LPC	142096	114547	126737	108648	100995	120846	139962	141875	137753	146710	158128	162634
96	PAz-PC	Lipids	LPC	230492	231912	209604	361523	312657	286127	203369	228405	194919	228880	250551	260411
97	7-Hydroxy-tryptophan*	Amino acids and derivatives	Amino acids and derivatives	300052	215532	310401	275122	275610	219211	390309	299090	271474	233580	313623	315659
98	Monogalactosyldiacylglycerol	Lipids	Glycerol ester	17192.6	18783	18702.5	49024.7	47292.8	37752.5	7472.27	7202.54	4476.56	5564.78	6691.5	7221.57
99	2-[[3-Mercapto-2-(alpha-glutamylamino)-1-oxopropyl]amino]acetic acid	Amino acids and derivatives	Amino acids and derivatives	5.48649e+06	8.03504e+06	4.92325e+06	6.64703e+06	7.34405e+06	9.86039e+06	6.3015e+06	7.5288e+06	6.38227e+06	3.04018e+06	4.71832e+06	3.89575e+06
100	2-Aminotetradecane-1,5,13-triol	Lipids	Sphingolipids	256173	228828	218052	236348	237565	207542	238602	206459	230517	222966	196748	209992
101	2-Aminohexadecane-1,5,15-triol	Lipids	Sphingolipids	344713	329780	315128	302005	319253	294105	299136	306535	315019	322730	301913	295298
102	2-Aminotetradecan-1-ol*	Lipids	Sphingolipids	35788.3	37785.2	38848	31927.5	35027.1	29595.9	32996.2	34275.3	33133.1	32035.1	30209.9	29621.8
103	2-Aminooctadecane-1,16,18,18-tetraol	Lipids	Sphingolipids	5603.83	5652.65	7701.04	5692.72	6125.26	6852.5	4776.9	3589.85	6008.68	6321.04	8633.66	7599.99
104	N-(gamma-L-glutamyl)tyramine O-glucoside	Amino acids and derivatives	Amino acids and derivatives	201116	314438	222186	195439	188884	204250	440817	455138	359785	160493	175466	183694
105	2-Aminododecane-1,4-diol	Lipids	Sphingolipids	163020	145759	144738	140765	151498	118712	139509	136296	146946	148587	126540	147783
106	2-Aminotetradecane-1,11,13-triol	Lipids	Sphingolipids	76583.4	74544.7	65031.2	65770.9	69873.9	60712.8	70107.2	59140.2	68180.8	65770.7	52430.8	66488.4
107	2-Aminotetradecane-1,4-diol	Lipids	Sphingolipids	207087	187180	203557	185817	187958	175712	196577	181261	175511	197952	178221	184111
108	2-Aminohexadecane-1,4-diol	Lipids	Sphingolipids	4.58025e+06	3.95186e+06	4.02472e+06	3.89739e+06	4.01366e+06	3.81781e+06	3.67361e+06	3.74925e+06	3.77847e+06	3.59174e+06	3.68148e+06	3.98075e+06
109	2-Amino-7-methyltridecan-1-ol*	Lipids	Sphingolipids	36488.8	28132.7	30069.4	30225.2	30807.5	27526.3	30102.1	28556.1	29700.5	27099.7	27342.9	27030.1
110	2-Aminohexadecane-1,15-diol	Lipids	Sphingolipids	4.35989e+06	3.7595e+06	3.87874e+06	3.91825e+06	3.828e+06	3.6753e+06	3.65085e+06	3.72474e+06	3.7086e+06	3.63779e+06	3.55112e+06	3.81471e+06
111	2-AminoicoSane-1,5,7,19-tetraol	Lipids	Sphingolipids	1.4424e+06	1.31869e+06	1.24204e+06	1.08348e+06	1.14529e+06	1.22179e+06	1.13069e+06	1.2544e+06	1.28299e+06	1.07982e+06	1.14557e+06	1.37276e+06
112	2-aminodocoSane-1,6,19,20,21-pentaol	Lipids	Sphingolipids	315261	270451	246671	176201	184796	189672	214471	219489	198596	179679	181155	200419
113	2-Aminooctadecane-1,4-diol	Lipids	Sphingolipids	176454	154997	176093	152616	137207	144927	174212	165384	168935	130892	138531	157211
114	2-AminoicoSane-1,5,19-triol	Lipids	Sphingolipids	30128.6	25219.7	26762.4	18859.3	19672.6	17347.3	24379.4	26166.4	20108.4	17838.4	19603.5	18693.6
115	2-aminodocoSane-1,5,7,21-tetraol	Lipids	Sphingolipids	44954.9	35528.2	36833.3	27623.6	28616.3	29088	33875.7	31286.9	28682.3	25329.5	29622.7	31210.9
116	2-AminodocoSane-1,5,21-triol	Lipids	Sphingolipids	223594	188330	190780	178787	178133	171232	190159	201746	183835	135232	147406	147556
117	2-aminotetracoSane-1,5,23-triol	Lipids	Sphingolipids	62849.3	55604.4	63954.4	51629.8	49564.2	56963.1	56899	68123.4	59651	35056.7	37450.6	35595.8
118	2-Aminooctadecane-1,5,17-triol	Lipids	Sphingolipids	1.28617e+07	1.08988e+07	1.06694e+07	9.68177e+06	9.97637e+06	1.07297e+07	9.83225e+06	1.0314e+07	1.07115e+07	1.0219e+07	1.08515e+07	1.14312e+07
119	N-Methylisoleucine	Amino acids and derivatives	Amino acids and derivatives	230182	179766	194260	463105	457168	463230	408117	298824	447297	382968	306131	428308
120	9-Alpha-Ribofuranosyladenine*	Nucleotides and derivatives	Nucleotides and derivatives	575165	752641	1.07745e+06	1.53622e+06	1.14346e+06	1.11184e+06	1.31615e+06	1.51591e+06	1.32263e+06	1.1436e+06	456798	626449
121	Oleamide (9-Octadecenamide)	Lipids	Free fatty acids	5752.78	5576.91	4278.3	6741.46	6193.58	10809.5	5474.82	10264.7	8061.85	4394.32	6506.5	8437.66
122	N-Methyl-L-proline*	Amino acids and derivatives	Amino acids and derivatives	4.49483e+06	4.99183e+06	4.53066e+06	7.97677e+06	7.25436e+06	8.39106e+06	8.82292e+06	6.2719e+06	5.80765e+06	6.48779e+06	6.48138e+06	5.47544e+06
123	cyclo-(Gly-Phe)	Amino acids and derivatives	Amino acids and derivatives	5.43199e+06	5.61529e+06	4.78982e+06	5.2005e+06	4.05906e+06	4.11501e+06	5.80685e+06	5.70767e+06	3.93544e+06	3.58915e+06	3.69758e+06	3.05924e+06
124	ethyl-L-arginine	Amino acids and derivatives	Amino acids and derivatives	115204	114355	113253	112344	91740	85082.8	84428	77659.4	113087	139249	118482	143664
125	N-methylphenylalanine	Amino acids and derivatives	Amino acids and derivatives	170820	151326	121818	137689	106979	108377	49972.3	55082.7	54512.4	76371	62257.3	55951
126	3-(Pyrazol-1-yl)-L-alanine	Amino acids and derivatives	Amino acids and derivatives	1.16657e+06	1.24818e+06	1.203e+06	1.09463e+06	1.27575e+06	1.42288e+06	2.21808e+06	1.61059e+06	2.09954e+06	1.00254e+06	905312	1.00488e+06
127	5-methyl 1-propyl L-glutamate	Amino acids and derivatives	Amino acids and derivatives	2.19255e+06	2.21913e+06	2.30776e+06	2.06837e+06	2.04888e+06	2.0255e+06	2.67804e+06	2.18041e+06	1.60673e+06	2.13711e+06	2.03032e+06	1.80364e+06
128	Ile-Phe	Amino acids and derivatives	Amino acids and derivatives	20211.9	17735.2	19550.3	17468.9	20863.3	20729.4	12432.6	11737.5	12908.1	13699.5	12297.7	16208
129	Asp-Ile-Leu	Amino acids and derivatives	Amino acids and derivatives	42842.1	43595.2	38796.3	40357.7	42200.2	39372.3	20070.1	22204.2	19104.3	22801	22316.7	21607.8
130	4-Hydroxy-l-tryptophan*	Amino acids and derivatives	Amino acids and derivatives	326420	257106	284037	307441	407067	271613	301916	204519	326053	278473	184394	259779
131	Arginine methyl ester*	Amino acids and derivatives	Amino acids and derivatives	83788.4	74080.6	83795.5	77126.1	85986.6	78435.4	54235.1	56507.2	74073.1	37045.2	38173.5	45166.6
132	S-Methyl-L-cysteine	Amino acids and derivatives	Amino acids and derivatives	392605	362153	383690	231532	308717	269139	218335	123751	175804	252679	282686	234905
133	γ-L-Glutamyl-S-allyl-L-cysteine	Amino acids and derivatives	Amino acids and derivatives	50748.1	43624.9	46520.4	11996.3	22371.2	14343.6	19164.4	30268.8	23302.9	25925.7	29094.7	20756.6
134	γ-Glu-Leu	Amino acids and derivatives	Amino acids and derivatives	31555.9	21932.4	26198.2	44701.5	70800.5	63078.5	21451	15130.7	14492.8	17677.3	15293.9	14029.7
135	N-Monomethyl-L-arginine*	Amino acids and derivatives	Amino acids and derivatives	73970.9	83778	79212.3	89952.6	73292.6	84002.6	63073.9	70464.1	80024.5	43884	46543.8	50402.3
136	Pyridoxal	Others	Vitamin	37391.8	28076.3	42554.4	20538.3	22628.3	26853.6	22951.3	18806.7	26405.3	26813.4	35804.1	42095.4
137	Vidarabine	Nucleotides and derivatives	Nucleotides and derivatives	680666	637853	833907	1.24908e+06	1.36331e+06	1.0667e+06	1.52504e+06	1.76964e+06	1.34814e+06	742061	777720	482354
138	Jasmonic acid	Organic acids	Organic acids	23523.8	25968.4	21053.5	27981.8	12194.2	23762.9	26640.9	25899.2	22824.7	36726.5	37387.4	34247.9
139	4,5-Dehydro-L-leucine*	Amino acids and derivatives	Amino acids and derivatives	4.58856e+06	4.96891e+06	4.15752e+06	7.89301e+06	6.90523e+06	7.75857e+06	7.04244e+06	5.55445e+06	4.96052e+06	6.10515e+06	5.95068e+06	8.16568e+06
140	5-Ribofuranosylnicotinamide	Nucleotides and derivatives	Nucleotides and derivatives	223197	221557	206853	265868	263221	251982	328000	236084	372306	328693	298965	294489
141	Hydroxythreonine xyloside	Amino acids and derivatives	Amino acids and derivatives	1.03423e+06	706580	1.74995e+06	1.49921e+06	1.0036e+06	1.34242e+06	1.7446e+06	1.42198e+06	1.3482e+06	985395	634524	667153
142	(3-hydroxybutyl)-L-leucine	Amino acids and derivatives	Amino acids and derivatives	28616.5	46795.3	33337.4	28721.5	25267.9	29727.1	24646.5	21463.8	19346.3	38542.4	21485.1	27373.2
143	(3-(carboxyamino)-2-methylpropanoyl)phenylalanine	Amino acids and derivatives	Amino acids and derivatives	360374	480715	487144	691788	836505	587494	409347	416456	390160	163902	217717	166038
144	Phe-Glu-Leu	Amino acids and derivatives	Amino acids and derivatives	75335.9	64868.4	66135.3	227402	196561	141290	22002.7	4806.64	8322.56	22245.6	13516.6	17630.5
145	9-Arabinosyladenine*	Nucleotides and derivatives	Nucleotides and derivatives	804246	663575	702326	1.32014e+06	877395	1.1765e+06	1.22093e+06	913290	1.18285e+06	1.20826e+06	676839	609320
146	Trimethyllysine	Amino acids and derivatives	Amino acids and derivatives	541298	647445	580474	621392	586392	653329	453155	425043	582355	425072	340507	426620
147	L-Asparagine	Amino acids and derivatives	Amino acids and derivatives	2.8372e+07	3.96475e+07	3.37642e+07	4.47725e+07	3.86358e+07	4.55058e+07	3.6297e+07	2.97584e+07	2.81604e+07	2.68787e+07	2.8918e+07	2.76091e+07
148	Choline Alfoscerate	Lipids	PC	1.40297e+06	1.40301e+06	1.29454e+06	1.33361e+06	1.12381e+06	1.29673e+06	2.45714e+06	1.8151e+06	2.33523e+06	1.71698e+06	1.70702e+06	1.65467e+06
149	N-(3-Indolylacetyl)-L-alanine	Amino acids and derivatives	Amino acids and derivatives	18169.9	20277.1	17983.3	28601.1	26633.2	27317.1	14911.1	12961.9	14253.8	27206.2	23345.3	21924.8
150	LysoPC 18:0	Lipids	LPC	11810.6	11307.9	11237.9	14706	12724	15314.1	9767.46	12225.3	11496.3	16963.5	17369.5	21048.4
151	Nicotinamide	Others	Vitamin	121662	115122	126147	201374	238207	186562	127656	103792	94575.2	52588.9	30000.9	38066.5
152	Trans-4-Hydroxy-L-proline*	Amino acids and derivatives	Amino acids and derivatives	4.51288e+06	4.0854e+06	3.99013e+06	3.53333e+06	3.16062e+06	4.03454e+06	4.68686e+06	4.21313e+06	3.98636e+06	2.37097e+06	2.92883e+06	3.00989e+06
153	DL-Methionine	Amino acids and derivatives	Amino acids and derivatives	95551.8	84589.2	92201.4	103112	117919	122490	46532.2	53629.6	51569.4	36276.2	62571.2	54908.6
154	L-Leucine*	Amino acids and derivatives	Amino acids and derivatives	2.31881e+07	1.88502e+07	1.41417e+07	1.10171e+07	1.78571e+07	7.17474e+06	7.28191e+06	9.43547e+06	9.44817e+06	6.29645e+06	5.3586e+06	7.1023e+06
155	L-Threonine*	Amino acids and derivatives	Amino acids and derivatives	570773	566193	583411	791527	695954	697973	455636	331800	414214	308686	264706	296629
156	L-Tyrosine*	Amino acids and derivatives	Amino acids and derivatives	3.31831e+06	3.14454e+06	3.89404e+06	2.57067e+06	2.49633e+06	2.32233e+06	2.09966e+06	1.78329e+06	1.27487e+06	2.3581e+06	2.23108e+06	3.52081e+06
157	L-Histidine	Amino acids and derivatives	Amino acids and derivatives	3.38975e+06	3.94613e+06	3.80913e+06	3.7264e+06	3.87721e+06	4.12468e+06	6.10935e+06	5.02939e+06	6.32884e+06	2.93066e+06	2.43079e+06	2.91394e+06
158	Cytosine	Nucleotides and derivatives	Nucleotides and derivatives	42144.2	55890.2	54585.2	110396	100234	111580	69334.5	45421.7	73498	44780.3	39726.3	40201.4
159	L-Valine	Amino acids and derivatives	Amino acids and derivatives	1.23162e+07	1.17934e+07	1.29825e+07	8.48277e+06	9.64509e+06	1.02203e+07	9.14012e+06	7.36647e+06	8.0852e+06	6.91178e+06	6.78266e+06	6.37569e+06
160	L-Isoleucine*	Amino acids and derivatives	Amino acids and derivatives	2.86977e+07	2.71945e+07	3.12496e+07	2.01505e+07	2.41198e+07	1.33775e+07	1.692e+07	1.5025e+07	6.83868e+06	7.58026e+06	1.52829e+07	1.17527e+07
161	L-Arginine	Amino acids and derivatives	Amino acids and derivatives	832808	971496	981664	1.09445e+06	1.00676e+06	1.12123e+06	823094	707338	842609	714799	813807	905472
162	LysoPE 18:1*	Lipids	LPE	412699	510562	347622	508593	468638	527155	70853.5	62269.5	61598.1	253514	239074	246212
163	4-Guanidinobutyric acid	Organic acids	Organic acids	63107.8	45629.1	60213.1	54406.2	68856.5	59018.6	60176.7	45134.3	34221.8	50342.8	41669.6	46749.3
164	S-(Methyl)glutathione	Amino acids and derivatives	Amino acids and derivatives	138931	136896	211507	368424	489443	358833	100583	129929	92811.4	231670	106083	124716
165	L-Aspartyl-L-Phenylalanine	Amino acids and derivatives	Amino acids and derivatives	29853.3	46891.8	37832.3	33347	36344.3	30284.1	39261.1	39756.5	29357.1	46942.3	34736	45600.7
166	L-Homoserine*	Amino acids and derivatives	Amino acids and derivatives	508909	526473	532190	726240	663650	661626	407178	247087	354688	290100	227472	305274
167	β-Nicotinamide mononucleotide	Nucleotides and derivatives	Nucleotides and derivatives	68169.2	59324.1	64675.5	65436.3	69113.5	49588.7	100995	128818	119266	59985.6	61354.3	66690.6
168	L-Cysteinyl-L-glycine	Amino acids and derivatives	Amino acids and derivatives	507056	507897	644663	854369	597689	867595	845144	707411	778905	412320	519935	414104
169	O-Acetylserine	Amino acids and derivatives	Amino acids and derivatives	78255.8	87534.4	87614.8	134896	123181	119304	79431.5	59241.5	79986.1	55206	61697.4	60192
170	S-Adenosylmethionine	Amino acids and derivatives	Amino acids and derivatives	1.5567e+06	1.61783e+06	1.43947e+06	1.00704e+06	1.03131e+06	1.0611e+06	839620	687149	855421	770902	905886	866793
171	D-Pantothenic Acid	Others	Vitamin	6.47296e+06	5.78586e+06	5.19967e+06	5.14639e+06	5.41539e+06	4.72389e+06	3.78672e+06	3.78632e+06	3.60238e+06	2.61013e+06	3.31873e+06	3.59734e+06
172	L-Theanine	Amino acids and derivatives	Amino acids and derivatives	113279	104334	79315.7	117830	142998	131809	104857	83410	114671	101382	69113.9	110314
173	L-Norleucine*	Amino acids and derivatives	Amino acids and derivatives	3.35729e+07	2.99156e+07	2.7427e+07	2.15687e+07	2.47284e+07	2.06858e+07	1.52666e+07	1.23917e+07	1.36343e+07	1.39722e+07	1.42305e+07	7.93797e+06
174	Cordycepin (3'-Deoxyadenosine)*	Nucleotides and derivatives	Nucleotides and derivatives	33696.3	42934.7	40411.9	26007.3	21642.4	27460.1	31776.1	28363.6	25202.9	44268.1	31516.5	21925.6
175	N-Acetyl-D-galactosamine	Others	Saccharides	427526	439573	357929	335637	428124	289278	435648	289278	286713	373163	327499	350911
176	N-Acetyl-L-hydroxyproline	Amino acids and derivatives	Amino acids and derivatives	40386.6	35269.6	38863	59810.4	60504.9	54067.4	40565.7	37818.7	46065.4	75627.1	68760.4	84173
177	1-Aminocyclopropane-1-carboxylic acid	Amino acids and derivatives	Amino acids and derivatives	105864	107058	109873	191458	202409	198565	60257.2	40396.2	79667.4	47540.8	57227.9	62968.5
178	Pyroglutamic acid	Amino acids and derivatives	Amino acids and derivatives	8.12549e+06	8.37631e+06	8.93274e+06	1.48393e+07	1.35287e+07	1.6016e+07	1.13486e+07	8.50454e+06	1.05319e+07	1.15142e+07	1.05806e+07	1.17816e+07
179	D-Ornithine	Amino acids and derivatives	Amino acids and derivatives	1.58102e+06	1.98332e+06	1.55391e+06	2.44838e+06	2.24057e+06	2.25072e+06	1.94869e+06	1.34597e+06	1.76125e+06	1.30776e+06	1.2517e+06	1.50956e+06
180	L-Leucyl-L-phenylalanine	Amino acids and derivatives	Amino acids and derivatives	26627	24674.4	25593.6	33641.7	26272.6	32970.1	14093.1	14932.3	19111.1	15263.1	16040.9	15706.8
181	L-Glycyl-L-phenylalanine*	Amino acids and derivatives	Amino acids and derivatives	53439.1	60867.9	46838	58931.1	67494.9	56734.3	12079.2	14150.9	26913.7	39378	47604.5	25669.1
182	D-Threose	Others	Saccharides	159705	113221	175772	309035	314150	314156	50699.6	31522.1	28836.5	121681	184327	115996
183	N-(beta-D-Glucosyl)nicotinate	Others	Vitamin	2.2712e+07	2.53259e+07	2.43258e+07	2.28214e+07	1.64478e+07	1.68698e+07	2.93846e+07	2.91063e+07	1.93872e+07	2.17627e+07	1.95169e+07	2.24458e+07
184	Nicotinate D-ribonucleoside	Others	Vitamin	48162.8	61949.2	75579.6	78637.7	56945.4	71361.4	83371.4	66643.2	77948.8	52510.4	51842.3	55510
185	PC(16:1/14:1)	Lipids	PC	70298	70808.2	94193.5	59055.6	44424.5	61358.1	128532	90455.9	124259	42758.6	32963.3	28735
186	1-Oleoyl-Sn-Glycerol	Lipids	Glycerol ester	83762.9	51391	60921.6	58504.1	57581.9	79711.4	71186.2	63086.8	79142.8	33835.9	66383.1	57844.8
187	L-Aspartic acid-O-diglucoside	Amino acids and derivatives	Amino acids and derivatives	3286830	5.76099e+06	5.41921e+06	1.18082e+07	7.41949e+06	1.05176e+07	2.68778e+06	3.24871e+06	2.89282e+06	3.93574e+06	4.57387e+06	4.70966e+06
188	Nicotinic acid adenine dinucleotide	Nucleotides and derivatives	Nucleotides and derivatives	104403	122386	128538	145730	124544	146439	203891	218259	199127	142759	169728	172905
189	Inosine 5'-monophosphate	Nucleotides and derivatives	Nucleotides and derivatives	18316.6	35463.2	18178.8	29834	16320.8	27194.1	55587.7	37638.7	43513.3	27198.6	35937.8	39028.9
190	4-Pyridoxic acid-O-glucoside	Others	Vitamin	63309.4	29713.7	57217.1	37843.5	33821.4	62105.9	73879.7	47827.9	50777.3	33197.5	43591.6	36853.3
191	LysoPC 18:3	Lipids	LPC	3.40427e+06	3.25917e+06	3.36753e+06	3.6233e+06	3.48549e+06	3.76148e+06	6.06443e+06	5.60499e+06	5.25519e+06	3.94771e+06	4.20202e+06	4.18671e+06
192	LysoPC 16:0	Lipids	LPC	5.35436e+06	4.54323e+06	5.08379e+06	4.94011e+06	4.51288e+06	5.1515e+06	6.1884e+06	5.56985e+06	5.64614e+06	5.8426e+06	5.62507e+06	6.08679e+06
193	LysoPE 18:1(2n isomer)*	Lipids	LPE	433188	382991	426968	541603	521678	531383	166757	166112	69650.6	206443	202385	204957
194	LysoPE 14:0	Lipids	LPE	6608.63	5781.01	5772.12	5974.68	4854.97	4561.97	10792.2	9974.01	9647.63	8611.87	9158.53	6948.81
195	LysoPC 18:3(2n isomer)	Lipids	LPC	3.19578e+06	3.74719e+06	3.20915e+06	3.80802e+06	3.72456e+06	3.73295e+06	5.70619e+06	5.5034e+06	5.36632e+06	4.325e+06	3.91615e+06	4.15872e+06
196	LysoPE 18:2(2n isomer)	Lipids	LPE	6.615e+06	6.1905e+06	6.09963e+06	6.99344e+06	6.82619e+06	7.16574e+06	7.05161e+06	5.95128e+06	6.27399e+06	7.66559e+06	6.60433e+06	6.94885e+06
197	LysoPE 16:0	Lipids	LPE	1.17892e+06	975864	1.18387e+06	1.14204e+06	1.09139e+06	1.19455e+06	1.2893e+06	1.19e+06	1.15819e+06	1.34483e+06	1.34925e+06	1.40362e+06
198	LysoPE 18:2	Lipids	LPE	6.76341e+06	6.06001e+06	6.3002e+06	7.69245e+06	6.89061e+06	6.80007e+06	6.49627e+06	6.30129e+06	6.38418e+06	6.90114e+06	7.10571e+06	6.778e+06
199	LysoPE 18:0	Lipids	LPE	19940.1	18403.6	17696.2	15859.4	16009.1	16737.4	16519.7	23074.8	17247.7	18097.7	18081.6	18338.9
200	Punicic acid (9Z,11E,13Z-octadecatrienoic acid)	Lipids	Free fatty acids	36278.6	30958.5	31935.3	40295.8	39644.2	44077.7	20569.3	14326.9	14096.2	20515.3	18234	19925.4
201	Adenosine 5'-monophosphate	Nucleotides and derivatives	Nucleotides and derivatives	353922	352572	323682	371445	303668	401267	607260	500137	587607	434485	351825	433258
202	Guanosine 5'-monophosphate	Nucleotides and derivatives	Nucleotides and derivatives	23736.2	27386.2	24907.3	36817.4	40904.3	35257.1	31481.2	29154.1	30598.2	24413	21702.6	17636
203	Octadeca-11E,13E,15Z-trienoic acid	Lipids	Free fatty acids	5.35543e+07	5.31218e+07	5.2057e+07	5.60304e+07	5.60202e+07	5.75724e+07	4.88447e+07	5.10127e+07	5.15301e+07	5.44036e+07	5.05333e+07	5.49034e+07
204	4-Hydroxysphinganine; Phytosphingosine	Lipids	Sphingolipids	536449	475820	496610	817484	691001	743202	529596	533898	474359	438549	484325	432370
205	LysoPC 15:1	Lipids	LPC	54036.8	26456	25912.4	47605.3	26566	26105.8	33202.4	20323.8	26748.6	13418.1	14122.2	14352.7
206	LysoPC 15:0	Lipids	LPC	82476.9	78713	79383.7	99369	85154	85953.1	92612.9	80247	83938.1	74450.8	73134.3	74223
207	LysoPC 17:0	Lipids	LPC	63263	57378.9	60390.1	58226.6	55484.6	53145.7	70700.4	79093.2	74654.4	60168.5	63807.5	60430.1
208	2'-Deoxyinosine-5'-monophosphate	Nucleotides and derivatives	Nucleotides and derivatives	2.46826e+06	1.28067e+06	1.73162e+06	2.05338e+06	1.64208e+06	1.51179e+06	2.00247e+06	1.73998e+06	2.07026e+06	1.44867e+06	1.38984e+06	2.82407e+06
209	Ribosyladenosine	Nucleotides and derivatives	Nucleotides and derivatives	110336	82225.2	135081	106307	91829.9	58960.2	148366	124205	84220.8	88540.1	121101	113482
210	LysoPC 14:0	Lipids	LPC	47534.6	51021.1	47134.8	44122.6	43204.1	42289.9	73902.4	75881.5	74411.5	69885.4	62608.8	67733.9
211	LysoPC 16:0(2n isomer)	Lipids	LPC	99458.2	87731.8	93450.1	286254	248209	291300	132731	99702.2	117644	187393	176503	201173
212	LysoPE 16:0(2n isomer)	Lipids	LPE	1.17747e+06	1.01173e+06	1.13476e+06	1.21652e+06	1.16243e+06	1.20609e+06	1.34462e+06	1.26484e+06	1.24367e+06	1.3941e+06	1.41148e+06	1.39524e+06
213	L-Proline*	Amino acids and derivatives	Amino acids and derivatives	1.07128e+07	1.30441e+07	1.06252e+07	4.46823e+07	4.06253e+07	3.91904e+07	7.43637e+06	5.47698e+06	7.0779e+06	8.83988e+06	7.82871e+06	8.29459e+06
214	L-Citrulline	Amino acids and derivatives	Amino acids and derivatives	285563	296233	311336	371541	351349	454999	456980	262295	401121	638071	589657	653100
215	L-Glutamic acid	Amino acids and derivatives	Amino acids and derivatives	9.46602e+06	1.03405e+07	1.00187e+07	1.89008e+07	1.93697e+07	1.89023e+07	5.60881e+06	5.56585e+06	6.44909e+06	6.10168e+06	5.20173e+06	6.28218e+06
216	L-Phenylalanine	Amino acids and derivatives	Amino acids and derivatives	2.72442e+06	1.99925e+06	2.14644e+06	1.91151e+06	1.66903e+06	1.74282e+06	1.06576e+06	1.33609e+06	898158	1.24983e+06	1.30192e+06	1.44266e+06
217	L-Lysine	Amino acids and derivatives	Amino acids and derivatives	3.54775e+06	3.72633e+06	2.10523e+06	1.02172e+07	9.13114e+06	8.99686e+06	3.403e+06	2.62004e+06	2.14225e+06	3.15352e+06	2.6259e+06	2.68299e+06
218	N6-Acetyl-L-lysine	Amino acids and derivatives	Amino acids and derivatives	309515	425118	510923	381982	340944	397879	277882	233151	233830	306587	277938	214654
219	L-Glycyl-L-proline	Amino acids and derivatives	Amino acids and derivatives	38129.8	23463.6	28098.8	43937.4	37689.4	39028.9	25764.7	16952.8	17001.9	25090.1	23738.2	23943
220	N-Acetyl-L-Arginine	Amino acids and derivatives	Amino acids and derivatives	10206	14425.1	6558.3	9293.88	12486.6	9758.77	6919.15	2499.16	7549	32751.6	22557.1	13989.4
221	L-Glutamine	Amino acids and derivatives	Amino acids and derivatives	3.28915e+06	3.73926e+06	3.3312e+06	9.87688e+06	1.00458e+07	9.15565e+06	3.40074e+06	2.54941e+06	2.53742e+06	3.0258e+06	2.57415e+06	2.86186e+06
222	Adenosine*	Nucleotides and derivatives	Nucleotides and derivatives	780461	1.03374e+06	973639	1.45726e+06	921772	1.87059e+06	1.3803e+06	1.72035e+06	1.13542e+06	491899	525314	477471
223	6-Aminocaproic acid	Organic acids	Organic acids	606937	457375	634272	323638	437093	526632	566926	555876	358764	222331	267491	352992
224	Nicotinic acid (Vitamin B3)	Others	Vitamin	36853.7	48968.8	51291	47950.3	48317.3	72959.2	32693.4	52125	39915.8	50226.1	58371.5	44134.4
225	Menatetrenone (Vitamin K2)	Others	Vitamin	273676	166281	188542	717532	246639	423748	372193	175869	168545	351532	195106	364188
226	Inosine	Nucleotides and derivatives	Nucleotides and derivatives	133554	189228	140861	119124	106068	108315	110229	71363.5	97485.6	178398	155462	238100
227	L-Methionine	Amino acids and derivatives	Amino acids and derivatives	104182	96652.7	98137	87242.6	130137	113358	41563.8	17456	29582.4	38940.7	41505.1	29303.4
228	5-Hydroxy-L-tryptophan	Amino acids and derivatives	Amino acids and derivatives	16760	23345.6	14547.1	16090.9	40087.9	11466.2	23713.7	12509.3	12247.3	15377.5	25176	5985.45
229	Pyridoxine	Others	Vitamin	505089	297027	387881	524966	472864	442640	256494	134425	171567	295074	330452	389003
230	5'-Deoxy-5'-(methylthio)adenosine	Nucleotides and derivatives	Nucleotides and derivatives	9.13038e+06	9.6525e+06	8.76867e+06	5.15869e+06	5.57655e+06	4.31022e+06	3.88408e+06	4.14762e+06	3.5499e+06	5.46776e+06	4.08828e+06	4.02499e+06
231	L-Ornithine	Amino acids and derivatives	Amino acids and derivatives	2.51283e+06	2.78914e+06	2.70934e+06	2.96283e+06	3.13003e+06	3.7169e+06	3.01244e+06	2.20662e+06	2.72153e+06	2.16775e+06	1.90397e+06	2.02657e+06
232	4-Pyridoxic acid	Others	Vitamin	41743.9	38555.7	38605.4	24060.9	23457.5	16639.5	22753.3	27215.6	25248.8	29015.7	31404.1	23850.7
233	L-Methionine Sulfoxide	Amino acids and derivatives	Amino acids and derivatives	398898	510213	463341	364122	472527	366414	554550	343740	292329	372800	378028	345701
234	L-Allo-isoleucine	Amino acids and derivatives	Amino acids and derivatives	4.45608e+06	3.15264e+06	4.78324e+06	3.87417e+06	2.91926e+06	3.38059e+06	4.56534e+06	3.97984e+06	3.67081e+06	1.69115e+06	2.31989e+06	2.30115e+06
235	1-Naphthylacetic acid	Organic acids	Organic acids	3948.42	5674.75	4303.34	4515.4	3958.69	6654.88	7159.48	7188.12	6013.45	10447.1	12945.3	11959.9
236	N-Phenylacetylglycine	Amino acids and derivatives	Amino acids and derivatives	108587	118771	106755	121163	107826	113889	92120.6	94975.7	94999.8	129762	116157	109304
237	γ-Aminobutyric acid	Organic acids	Organic acids	174313	180201	195071	308373	289327	302456	169272	115071	192657	182356	115749	145336
238	2-Aminoisobutyric acid	Organic acids	Organic acids	133021	151779	150684	213708	204576	143142	180663	139864	198399	516977	357465	536235
239	N,N-Dimethylglycine*	Amino acids and derivatives	Amino acids and derivatives	146821	113100	131257	166656	197390	163404	168617	127758	188717	483818	324960	522235
240	Succinyladenosine	Nucleotides and derivatives	Nucleotides and derivatives	117011	145784	115184	190208	257654	255396	122774	161909	163044	208175	90923.7	132792
241	Cytidine	Nucleotides and derivatives	Nucleotides and derivatives	321672	227224	255470	711027	476537	639121	421985	359889	459517	222795	253028	329664
242	3,4-Dihydroxy-L-phenylalanine (L-Dopa)	Amino acids and derivatives	Amino acids and derivatives	49497.8	56597.9	50935.8	50641.3	41361.4	55059.1	39434.6	37638.7	42432.4	28481.8	60343	55849
243	2'-Deoxyadenosine*	Nucleotides and derivatives	Nucleotides and derivatives	19202.1	8567.17	9788.67	11813.6	13165	13034.7	9505.61	15022.4	9280.28	5704.08	5288.16	7765.63
244	2-(Dimethylamino)guanosine*	Nucleotides and derivatives	Nucleotides and derivatives	19171.2	15378.7	18911.6	21916.6	16918	17105	5770.76	8463.33	7581.59	11083.2	25497.4	11324.5
245	cis-4-Hydroxy-D-proline*	Amino acids and derivatives	Amino acids and derivatives	6.20498e+06	4.48087e+06	5.10515e+06	3.95446e+06	3.71324e+06	4.04589e+06	4.78832e+06	4.12781e+06	4.59131e+06	2.58124e+06	2.57346e+06	3.12941e+06
246	LysoPC 18:2(2n isomer)	Lipids	LPC	1.59927e+07	1.39499e+07	1.4447e+07	1.51255e+07	1.25663e+07	1.47988e+07	1.8771e+07	1.56844e+07	1.69622e+07	1.96302e+07	1.88009e+07	1.97728e+07
247	Hexadecylsphingosine	Lipids	Sphingolipids	3.79297e+06	3.42083e+06	3.45481e+06	3.29837e+06	3.43557e+06	3.29352e+06	3.19235e+06	3.26087e+06	3.34359e+06	3.16186e+06	3.29242e+06	3.47558e+06
248	LysoPC 16:1*	Lipids	LPC	142245	71226.1	127964	152263	80595.7	137343	149481	207256	124131	147691	143869	140043
249	LysoPC 18:2	Lipids	LPC	1.55593e+07	1.35734e+07	1.43665e+07	1.52641e+07	1.31167e+07	1.44858e+07	1.71338e+07	1.58434e+07	1.68374e+07	1.97017e+07	1.84574e+07	2.00082e+07
250	LysoPC 18:1	Lipids	LPC	3.07192e+06	2.70026e+06	2.85008e+06	3.08544e+06	3.04182e+06	3.44822e+06	530504	485337	483775	1.73319e+06	1.64514e+06	1.79452e+06
251	Monopalmitin*	Lipids	Glycerol ester	135106	121511	110275	123192	118423	127502	111007	137757	134703	101125	99358.1	89628.1
252	2'-O-Methyladenosine	Nucleotides and derivatives	Nucleotides and derivatives	19897	18319.4	22531.1	23275	20763.4	23568.7	2572.74	2572.74	2572.74	19787.6	23570.1	15228.9
253	L-Homomethionine	Amino acids and derivatives	Amino acids and derivatives	51455.8	13806.9	46634.3	2761.38	2761.38	2761.38	29315.7	19857.2	34521.4	30001	42717.8	32723.6
254	LysoPE 15:1	Lipids	LPE	5501.13	6381.69	5283.34	6038.38	5750.46	5922.22	4353.68	3601.93	3446.01	651.9	651.9	651.9
255	LysoPE 17:1	Lipids	LPE	6629.49	6535.39	8369.62	3506.16	6109.16	5465.8	701.232	701.232	701.232	6459.67	7127.19	7349.09
256	Cyclo(D-Leu-L-Pro)*	Amino acids and derivatives	Amino acids and derivatives	885.931	885.931	885.931	5146.71	4429.66	4650.75	4996.59	4578.61	5516.82	7860.69	8380.36	7372.98
257	N-(1-Deoxy-1-fructosyl)Tyrosine	Amino acids and derivatives	Amino acids and derivatives	52416.2	24058.1	44321.7	14169.2	16037.9	11068.1	1142.9	1142.9	1142.9	11654.8	10945.7	5714.52
258	(9Z,11E,13E,15Z)-4-Oxo-9,11,13,15-Octadecatetraenoic Acid	Lipids	Free fatty acids	6120	4536.52	4778.3	37476.6	34634.8	28766.2	907.305	907.305	907.305	15157.6	12550.8	14507.8
259	δ-Guanidinovaleric acid	Organic acids	Organic acids	10876.9	4445.15	7765.58	889.029	889.029	889.029	6414.82	4493.99	7844.88	4935.23	6488.82	5881.42
260	14,15-Dehydrocrepenynic acid	Lipids	Free fatty acids	13761	13278.8	12419.8	16994.5	9020.67	13766.3	10091.3	6841.47	10611.4	1368.29	1368.29	1368.29
261	LysoPC 16:2(2n isomer)*	Lipids	LPC	1117.51	1117.51	1117.51	5587.55	7026.38	6235.8	15398.2	15839	15339.4	9480.9	12148.4	12360.3
262	5'-Deoxyadenosine*	Nucleotides and derivatives	Nucleotides and derivatives	6707.35	8645.4	11157.2	7013.43	9392.06	12740.9	1139.7	1139.7	11026.9	1139.7	5698.51	1139.7
263	L-α-Glutamyl-L-Glutamic Acid	Amino acids and derivatives	Amino acids and derivatives	44654.8	14265.8	30551.8	99975.4	64127.5	97533.9	20715.6	2853.16	2853.16	2853.16	14389.4	2853.16
264	Glycyl-L-leucine	Amino acids and derivatives	Amino acids and derivatives	2594.94	2594.94	2594.94	2594.94	2594.94	2594.94	23208.8	12974.7	19950.3	20737.3	15888.5	48239.8
265	LysoPC 16:2*	Lipids	LPC	1478.31	1478.31	1478.31	1478.31	1478.31	1478.31	14482.9	14482.4	12255.7	11633.4	10082.6	10391.9
266	4-Oxo-9Z,11Z,13E,15E-Octadecatetraenoic Acid	Lipids	Free fatty acids	1982.27	1982.27	1982.27	29858	27555.2	22226.4	1982.27	1982.27	1982.27	10454.4	10756.5	9911.35
267	D-Panthenol	Others	Vitamin	17776.3	17815.1	18156.1	47266.3	28448	39586	2460.96	2460.96	2460.96	2460.96	2460.96	2460.96
268	LysoPE 16:1*	Lipids	LPE	10330.3	6154.43	6034.03	7152.08	8920.35	7993.55	9928.31	9940.8	11769.6	10501	13624.1	11858.1
269	Dehydrophytosphingosine	Lipids	Sphingolipids	472475	478726	510623	495551	474376	506410	259625	286336	261935	229810	215156	203271
270	3-Methyl-L-Histidine*	Amino acids and derivatives	Amino acids and derivatives	238597	385444	319603	215567	399465	383254	429128	261625	89127.8	180772	217281	240704
271	Guanosine	Nucleotides and derivatives	Nucleotides and derivatives	430741	523359	411649	603848	484517	472428	363435	546787	331801	334582	563268	423318
272	2-aminotetracoSane-1,5,21,23-tetraol*	Lipids	Sphingolipids	2137.91	161.792	1648.28	4194.02	1431.37	2151.72	2599.24	1865.52	808.96	2453.91	1322.1	3024.54
273	2-aminotetracoSane-1,6,7,23-tetraol*	Lipids	Sphingolipids	1011.45	202.29	202.29	1197.27	2376.38	3146.5	1692.69	4417.3	1083.64	2115.07	1419.61	2592.18
274	L-Leucyl-L-Leucine	Amino acids and derivatives	Amino acids and derivatives	23983.1	23142.8	19132.9	20164.9	26602.8	20514.8	18549.4	16918.2	12647.2	2529.44	2529.44	2529.44
275	Sedoheptulose	Others	Saccharides	32188.9	59238.2	55946.5	37306.6	48998.4	62164.4	33649.8	22828.8	49149.9	42420.4	65815.2	57777.2
276	L-Ascorbic acid (Vitamin C)	Others	Vitamin	127970	136009	78040.1	127956	86840.7	133212	38443.7	102644	82281.1	71437.1	202610	208208
277	1,3,4,5,6,7,8-heptahydroxyoctan-2-one*	Others	Saccharides	1.47844e+06	2.3262e+06	3.04617e+06	1.92143e+06	1.58106e+06	1.52366e+06	1.52219e+06	1.34932e+06	1.20154e+06	1.69375e+06	2.18481e+06	2.66687e+06
278	Keto-Deoxy-Nonulonic acid	Lipids	Free fatty acids	51066.8	62679	43044.5	59085.8	66377.4	104932	87665.1	62410.7	63414.4	156275	135662	181571
279	3-Cyano-L-alanine	Amino acids and derivatives	Amino acids and derivatives	21401.9	27111.7	29966.4	21405.2	19379.1	30671.6	15698.4	18550.2	7951.05	14981.8	23180.1	15220.1
280	3-Dehydro-L-Threonic Acid	Others	Saccharides	3.01233e+07	3.3539e+07	2.9481e+07	1.22515e+07	1.85214e+07	2.05612e+07	1.03059e+07	1.16022e+07	1.0783e+07	1.59676e+07	2.32031e+07	1.95243e+07
281	3-Methylmalic acid*	Organic acids	Organic acids	171014	116436	173306	200900	189484	219872	92093.9	89058.5	99699	282631	253128	232674
282	2-Hydroxy-2-methyl-3-oxobutanoic acid*	Organic acids	Organic acids	210787	216358	183713	182702	203741	203511	200567	159283	223272	463709	442709	324002
283	4-Hydroxy-2-Oxopentanoic Acid*	Organic acids	Organic acids	109871	128115	86003.6	97943	95867.9	95940.5	100916	91174.9	120579	289193	313098	201948
284	5-Acetamidopentanoic Acid	Organic acids	Organic acids	54475.6	54210.7	40431.4	34618.2	39444.4	41400.8	48380.1	47594.6	48308.3	71967.5	73741.1	67430.1
285	3-Isopropylmalic Acid*	Organic acids	Organic acids	920845	791875	647387	649199	642525	868025	311277	236336	317886	905504	830946	836712
286	2-Propylsuccinic acid	Organic acids	Organic acids	14064.1	15274.2	14468.2	13905.6	14452.5	15382.2	11947.9	5014.33	16599.8	13232.9	18994.3	21025.2
287	9,12,13-TriHOME; 9(S),12(S),13(S)-Trihydroxy-10(E)-octadecenoic acid	Lipids	Free fatty acids	12774.1	16924.3	15942	22517.5	22106.5	27115.1	13239.5	9146.49	8965.98	21553.5	23881	17572.5
288	13(S)-HODE;13(S)-Hydroxyoctadeca-9Z,11E-dienoic acid*	Lipids	Free fatty acids	21518.1	21515.5	21129	36809.9	29888.6	29991.6	9644.23	9827.35	11491.9	12464.8	13925.9	12954.2
289	12,13-DHOME; (9Z)-12,13-Dihydroxyoctadec-9-enoic acid	Lipids	Free fatty acids	40353.3	26396.8	49179.3	14803.9	30811.3	19315.4	46845.5	11688.7	27782.2	20700.9	48746.6	38895
290	(7Z)-Hexadecenoic acid*	Lipids	Free fatty acids	9336.69	8043.95	7328.48	10516	10141.2	21441.1	5792.85	5024.56	4552.05	5616.39	5890.54	6381.18
291	E,E,Z-1,3,12-Nonadecatriene-5,14-diol	Lipids	Free fatty acids	936912	1.61373e+06	1.20609e+06	1.78897e+06	1.43663e+06	2.03593e+06	1.58961e+06	1.21996e+06	1.20913e+06	1.23804e+06	1.28405e+06	1.1568e+06
292	N-carbamoyl-b-alanine	Amino acids and derivatives	Amino acids and derivatives	754592	775683	748246	784286	745095	1.14202e+06	550377	352722	397624	589414	901495	882147
293	2-Propylglutaric acid	Organic acids	Organic acids	722005	723375	620910	773778	822107	925434	474913	414502	503080	1.84533e+06	1.74119e+06	1.88537e+06
294	Tianshic acid	Lipids	Free fatty acids	21963.5	26092.5	23663.5	41682.2	40885.5	40371.2	20508.2	13865.4	16125.6	32835.2	35016.8	30541.5
295	6,9,10-Trihydroxyoctadec-7-enoic acid; Sanleng acid	Lipids	Free fatty acids	20123	21166.2	22086.9	22547.4	23869.5	24136.3	16053.3	13739.1	15044.7	21064.9	30030.8	23920.1
296	Solatriose	Others	Saccharides	14056.4	14891.9	13320.7	29361.4	90224.2	53989.4	14056.4	13320.7	16153.6	15418.1	22930.4	10374.2
297	Dimethylmalonic acid*	Organic acids	Organic acids	191770	180815	159857	183995	206781	174956	168991	131926	179259	455818	349335	319437
298	Monomethyl succinate*	Organic acids	Organic acids	168085	197373	198771	189244	187720	182502	191288	243057	288170	527841	508751	432854
299	2-Hydroxyhexadecanoic acid*	Lipids	Free fatty acids	84851	72031.3	89218.5	71047.8	94611.7	77599.4	59120.4	39164.2	65584.1	59120.9	99783.6	86352.8
300	1-(sn-Glycero-3-phospho)-1D-myo-inositol	Others	Saccharides	1.27308e+06	2.17476e+06	2.15856e+06	2.31639e+06	694320	1.98968e+06	1.28601e+06	1.26604e+06	1.94432e+06	5.43552e+06	1.10571e+06	1.72434e+06
301	Uridine 5'-diphospho-N-acetylglucosamine	Nucleotides and derivatives	Nucleotides and derivatives	16046.4	15935.4	18217.3	15495.9	11240.4	13530.2	10957.5	13791.8	14973.5	18219.2	9964.25	13792.1
302	D-Maltose*	Others	Saccharides	3.17785e+07	2.56793e+07	2.23356e+07	2.65947e+07	3.01505e+07	3.45596e+07	2.22691e+07	2.51587e+07	2.23126e+07	3.30521e+07	4.17437e+07	4.17989e+07
303	Abscisic acid	Organic acids	Organic acids	1.4083e+06	1.41071e+06	1.43025e+06	2.05137e+06	2.26273e+06	2.24352e+06	362370	335245	387248	2.36096e+06	2.3679e+06	2.37917e+06
304	D-Lactose*	Others	Saccharides	2.55986e+07	2.61516e+07	2.18049e+07	2.44721e+07	2.57686e+07	3.09102e+07	2.36807e+07	2.94078e+07	2.08649e+07	3.25176e+07	4.05019e+07	4.04339e+07
305	Mucic acid Dimethyl Ester	Organic acids	Organic acids	786223	873837	867987	691232	658711	698512	708318	704075	595112	614077	840157	1.14211e+06
306	Mandelic acid-β-glucoside	Organic acids	Organic acids	296024	312831	325823	233981	275931	281510	307998	284568	370463	329234	414782	370101
307	9,16-Dihydroxypalmitic acid	Lipids	Free fatty acids	22423.6	24292.4	22283.2	28672.1	39527.4	22628.7	14318.5	12847	10910.9	85534.3	96326.5	80179.4
308	Octadec-6-enoic acid; Petroselinic acid*	Lipids	Free fatty acids	481276	604654	543160	614084	568369	963870	428355	404494	338465	524425	523235	520855
309	5'-Glucosyloxyjasmanic acid*	Organic acids	Organic acids	68403.1	63812.5	58464.7	54532.1	59350.2	75903.3	60613.4	54338.2	64364.1	32756.6	33438.7	29169.1
310	D-Arabinono-1,4-lactone	Others	Saccharides	114142	73066.6	71107.6	80400.5	71989.3	65923.9	53357.9	60815	109808	56931.4	65890.2	36890.4
311	3-Dehydroshikimic acid	Organic acids	Organic acids	37089.6	47081.2	52380.2	26397.1	41613.7	49211.1	20945.2	10253.8	15602.1	33008.6	69584.9	35164.8
312	Oxiglutatione	Amino acids and derivatives	Amino acids and derivatives	110614	116068	222744	142215	319787	283667	90469.7	105360	88803.9	113032	96330	112277
313	DL-3-Phenyllactic acid	Organic acids	Organic acids	54338.8	56317.1	51706.7	66129.4	65379	66260.4	37332.8	34208.4	38063.2	53082.8	60981.6	58427
314	1,6-anhydro-β-D-glucose	Others	Saccharides	55777.4	39638.8	51437.1	23182.7	21733.4	21693	26424.8	8670.5	15366.2	54309.1	51372.5	31782.6
315	D-Malic acid*	Organic acids	Organic acids	3.07365e+07	3.73984e+07	3.21556e+07	1.43988e+07	1.9662e+07	1.98095e+07	1.13756e+07	1.21384e+07	1.30347e+07	1.78922e+07	2.38438e+07	2.09578e+07
316	N-(Carboxymethyl)glycine*	Amino acids and derivatives	Amino acids and derivatives	489210	495664	591275	691678	707365	951306	153335	169748	96995.2	222365	402210	298120
317	Undecanedioic acid	Lipids	Free fatty acids	78385.6	57114	73863.9	50154.9	65902.1	49041.6	81759.5	26454.9	51466.9	47819.5	87158.5	66744
318	Maltitol	Others	Saccharides	790005	665989	688213	728879	733202	670390	753800	522366	520237	822952	1.01352e+06	898376
319	13-methylmyristic acid	Lipids	Free fatty acids	54994.9	126635	58035.2	146402	165998	240976	29339.5	69862.8	27062.5	45802.7	49424.1	42500.8
320	D-Fructose 6-Phosphate*	Others	Saccharides	2.23067e+06	2.06648e+06	5.67813e+06	3.00572e+06	1.32537e+06	3.125e+06	474915	1.1035e+06	4.38309e+06	1.21e+06	1.77987e+06	999744
321	3-Hydroxyglutaric acid	Organic acids	Organic acids	177121	117197	139716	154985	180355	129722	57023.9	72225.7	71540.7	59936.5	174712	66724.7
322	Flavin Single Nucleotide(FMN)	Nucleotides and derivatives	Nucleotides and derivatives	102538	78282.9	69957.7	70074.9	79538.2	87801	251440	292884	294085	56416.2	36528.6	22022.3
323	Tridecanedioic acid	Lipids	Free fatty acids	312408	296256	279643	259680	301390	280655	333220	184217	261851	291869	333146	335772
324	12-Hydroxyoctadecanoic acid	Lipids	Free fatty acids	18458.7	9519.08	23163.7	12853.6	16712.2	10418.3	24544.7	18151.3	13325.3	8113.45	26631.8	19305.4
325	D-Cellobiose	Others	Saccharides	286676	250702	237703	328868	254129	342356	175344	135820	194197	307964	418902	361398
326	L-Glucose*	Others	Saccharides	856248	1.22404e+06	917105	756807	622208	634694	603251	604037	425572	882493	1.05431e+06	1.26499e+06
327	ATP; Adenosine 5'-Triphosphate	Nucleotides and derivatives	Nucleotides and derivatives	150402	175512	128298	89369.3	97593.2	121429	162816	199828	188899	174283	190199	229922
328	D-Arabinose*	Others	Saccharides	66238.2	64296.7	78420.1	77054.6	44035.5	43163	40719.5	22011.2	65837.5	59964.6	95243.9	68014.8
329	DL-Xylose*	Others	Saccharides	84505.7	55813.4	53005.7	29617	14269.4	21286.9	73656	23076.6	59230.3	54784.2	48120.5	52661.8
330	15-Tetracosenoic acid	Lipids	Free fatty acids	12672.1	15303.1	13205.2	15887.4	14501.6	18698.9	16276.6	15602.9	13116.6	13598.2	14111.2	15395.9
331	2-Benzylsuccinic Acid	Organic acids	Organic acids	8636.99	9011.25	7192.98	9354.71	9451.87	8730.69	15930.1	22271.7	24829	16160.5	18305.4	19317
332	Hexadecanedioic acid	Lipids	Free fatty acids	113556	80818.7	99616.9	56548.7	83086.6	62456.5	115252	34661.3	73534.2	53345.9	105240	85072.5
333	1,14-Tetradecanedioic Acid	Lipids	Free fatty acids	81278.9	61953.2	76232.9	44962	59462.2	43985.6	75687.2	25825.1	42221.8	36984	83393.7	69494.6
334	Allitol	Others	Saccharides	1.92092e+06	1.85901e+06	2.07928e+06	1.40593e+06	1.56902e+06	1.71175e+06	3.05948e+06	2.42373e+06	2.20528e+06	2.92083e+06	2.91264e+06	3.90636e+06
335	Gingerglycolipid A	Lipids	Glycerol ester	76713.9	84651.3	65948.7	56182.4	50468.5	58947	62314.3	63702.4	52064.4	79631.2	76486	81947.1
336	9S-Hydroxy-10E,12Z-octadecadienoic acid*	Lipids	Free fatty acids	24092.3	25589.3	26615.6	39712.5	34189.1	36429	14379.3	9803.93	11077.7	12339.8	12050.6	16130.5
337	glucose 3-phosphate*	Others	Saccharides	1.46361e+06	3.75154e+06	3.86149e+06	3.90827e+06	3.63576e+06	4.63711e+06	1.48037e+06	1.63265e+06	1.32199e+06	1.54982e+06	2.55155e+06	2.40435e+06
338	UDP-D-galactose	Nucleotides and derivatives	Nucleotides and derivatives	2.27132e+06	2.22504e+06	3.59674e+06	2.12232e+06	2.21984e+06	2.36251e+06	1.41144e+06	1.4912e+06	1.48217e+06	2.34229e+06	2.59161e+06	2.90599e+06
339	D-α-D-Hep-(1→6)-β-D-Glc	Others	Saccharides	3.00175e+06	1.29201e+07	4.48151e+06	4.46073e+06	4.12422e+06	1.78326e+06	2.2746e+06	2.28397e+06	1.13491e+06	3.74134e+06	3.40329e+06	3.87766e+06
340	Mannose 6-phosphate	Others	Saccharides	2.72338e+06	2.93574e+06	1.00408e+06	2.51643e+06	2.74288e+06	3.07219e+06	1.22195e+06	918380	952604	1.69436e+06	487096	1.59044e+06
341	(2S,3R)-2,3-dihydroxy-5-oxohexanedioic acid*	Organic acids	Organic acids	7.44407e+06	8.88639e+06	6.94542e+06	8.65729e+06	1.15744e+07	1.02396e+07	5.51017e+06	5.50638e+06	4.98059e+06	6.21449e+06	7.43553e+06	6.72917e+06
342	tryptophan N-glucoside*	Amino acids and derivatives	Amino acids and derivatives	96292.1	88756.4	89048.3	59089.5	76368.3	65344.2	132884	126322	132052	65746.6	55556.3	68755.3
343	2-[4-[(1R,2R)-1,2-dihydroxypropyl]phenoxy]-6-(hydroxymethyl)oxane-3,4,5-triol	Organic acids	Organic acids	2.90631e+06	3.12084e+06	2.78035e+06	2.14804e+06	2.52556e+06	2.03639e+06	2.90553e+06	3.26454e+06	3.51276e+06	3.31409e+06	3.24463e+06	3.36819e+06
344	D-inositol-4-phosphate	Others	Saccharides	1.53842e+06	1.67211e+06	2.74394e+06	3.01287e+06	4.04995e+06	3.14913e+06	1.20629e+06	1.04847e+06	836983	1.62161e+06	1.67902e+06	1.72718e+06
345	Tuberonic acid glucoside*	Organic acids	Organic acids	31988.7	27210.9	29474.5	17422.6	17117	24309.4	48432.2	35766.8	58486.1	21261.8	14829.4	15683.3
346	Citric Acid diglucoside	Organic acids	Organic acids	386587	414432	172822	511902	468329	519935	228384	267100	290811	542838	531217	581572
347	2-(2,3-dihydroxypropoxy)-3-(((2-(dimethylamino)ethoxy)(hydroxy)phosphoryl)oxy)propan-2-yl (E)-hexadec-9-enoate	Lipids	LPE	7520.41	5741.68	6088.93	7860.61	8440.5	9515.14	16950.3	13191.2	24365.9	8905.8	11834.9	7489.32
348	2-(2,3-dihydroxypropoxy)-3-(((2-(dimethylamino)ethoxy)(hydroxy)phosphoryl)oxy)propan-2-yl (Z)-14-Octadecenoic Acid	Lipids	LPE	211005	216441	205965	247093	251892	238878	39550.3	40738.7	39840.2	148961	142473	144954
349	Hydroxypentadecenoic acid glucoside	Lipids	Free fatty acids	77500.5	79277.5	70807.5	43412	46316.5	48166.8	120762	118401	118759	277103	265284	274120
350	alpha-Hydroxylinoleic acid*	Lipids	Free fatty acids	20278.3	16562.6	16376	26648.8	27603.7	31512.8	10561.5	9669.07	8734.36	12472.8	12569.2	12284.6
351	2-Palmitoyl-Sn-Glycerol 3-O-Diglucoside	Lipids	Glycerol ester	24530.3	23427	21931.2	29048.1	23401.3	24073.1	11871	14304.8	13736	17425.3	20464.1	20771.6
352	10-Hydroxydecanoic acid glucoside	Lipids	Free fatty acids	23603	20667	18390.1	16504.3	17869.8	17950	29728.3	29577.3	31107.2	23383	24724.9	26117.9
353	Octose*	Others	Saccharides	2.65315e+06	2.17466e+06	2.05992e+06	1.41236e+06	1.63935e+06	1.46582e+06	1.47621e+06	770702	1.02487e+06	2.21822e+06	2.35986e+06	2.21967e+06
354	2-Decenedioic acid	Lipids	Free fatty acids	51800.4	52561	48544.9	5179.33	6537.18	6467.04	36573.8	33118.2	37276.8	8426.77	7113.72	6483.83
355	3-(((3-carboxy-3-hydroxypropanoyl)oxy)carbonyl)-1,2,3,5,6,7,8,8a-octahydronaphthalene-2-carboxylic acid	Organic acids	Organic acids	14323.6	15722.7	14328.9	12937.1	11058.9	13644.8	6782.62	7231.79	6560.96	26673	24907.2	24323.4
356	13-Amino-13-oxotridecanoic acid	Lipids	Free fatty acids	598687	659787	755817	667169	656153	683322	633174	465313	620062	665823	803118	686162
357	3-(((2-(dimethylamino)ethoxy)(hydroxy)phosphoryl)oxy)-2-hydroxypropyl (9Z,12Z,15E)-octadeca-9,12,15-trienoate	Lipids	LPE	148932	145262	85802.8	83988.4	130474	92850.6	209368	201963	135495	163701	193403	170136
358	1-(((2-(dimethylamino)ethoxy)(hydroxy)phosphoryl)oxy)-3-hydroxypropan-2-yl (9Z,12Z)-octadeca-9,12-dienoate*	Lipids	LPE	378274	379529	673088	390128	353868	367118	501451	435371	460476	929296	511747	571625
359	3-(((2-(dimethylamino)ethoxy)(hydroxy)phosphoryl)oxy)-2-hydroxypropyl (9Z,12Z)-octadeca-9,12-dienoate*	Lipids	LPE	396684	358561	401658	439997	396001	443528	449582	445703	914775	552972	528141	530500
360	1-(((2-(dimethylamino)ethoxy)(hydroxy)phosphoryl)oxy)-3-hydroxypropan-2-yl oleate	Lipids	LPE	5767.73	7638.83	5326.65	4768.35	5835.5	4296.13	5768.98	5498.89	6459.78	6283.31	10943.5	5768.98
361	3-(((2-(dimethylamino)ethoxy)(hydroxy)phosphoryl)oxy)-2-hydroxypropyl oleate	Lipids	LPE	61497.8	59711.4	62159.7	62907.3	126284	74186.4	14280.7	11329.8	11140.5	23726.3	25615	19632
362	1-(2,3-dihydroxypropoxy)-3-(((2-(dimethylamino)ethoxy)(hydroxy)phosphoryl)oxy)propan-2-yl (8E,11Z,14Z)-octadeca-8,11,14-trienoate	Lipids	LPE	430185	432789	409753	388104	420541	378111	668338	610318	663804	527041	544373	511950
363	2-(2,3-dihydroxypropoxy)-3-(((2-(dimethylamino)ethoxy)(hydroxy)phosphoryl)oxy)propyl (8E,11Z,14Z)-octadeca-8,11,14-trienoate	Lipids	LPE	380223	396547	379473	410834	398259	379594	634740	640937	574901	484645	502726	485282
364	1-(2,3-dihydroxypropoxy)-3-(((2-(dimethylamino)ethoxy)(hydroxy)phosphoryl)oxy)propan-2-yl (E)-hexadec-9-enoate	Lipids	LPE	7097.02	18780.7	7855.2	10038.2	8490.78	8680.96	14150.3	15054.8	15848.7	21676.1	25541.8	7602.62
365	1-(2,3-dihydroxypropoxy)-3-(((2-(dimethylamino)ethoxy)(hydroxy)phosphoryl)oxy)propan-2-yl (11Z,14Z)-octadeca-11,14-dienoate	Lipids	LPE	1.46544e+06	1.46752e+06	1.43342e+06	1.47794e+06	1.39707e+06	1.35954e+06	1.86593e+06	1.68441e+06	1.81009e+06	2.19158e+06	2.17901e+06	2.17223e+06
366	2-(2,3-dihydroxypropoxy)-3-(((2-(dimethylamino)ethoxy)(hydroxy)phosphoryl)oxy)propyl (11Z,14Z)-octadeca-11,14-dienoate	Lipids	LPE	1.52617e+06	1.53188e+06	1.46355e+06	1.49932e+06	1.36625e+06	1.3506e+06	1.87922e+06	1.82667e+06	1.67873e+06	2.12423e+06	2.14565e+06	2.12535e+06
367	1-(2,3-dihydroxypropoxy)-3-(((2-(dimethylamino)ethoxy)(hydroxy)phosphoryl)oxy)propan-2-yl palmitate	Lipids	LPE	13350.5	15663.1	12224.4	33376.4	35544.7	37674.9	17008.3	16297.6	15315.8	25006.2	25106.3	24621.4
368	1-(2,3-dihydroxypropoxy)-3-(((2-(dimethylamino)ethoxy)(hydroxy)phosphoryl)oxy)propan-2-yl (Z)-14-Octadecenoic Acid	Lipids	LPE	13350.6	15356.1	12745	11519.2	10427.6	8851.05	20639.6	14394	16578.7	16486.1	19199	17116.5
369	2-trans-abscisic acid D-glucosyl ester	Organic acids	Organic acids	490722	449916	426187	1.06996e+06	1.13307e+06	1.13785e+06	405041	421062	445137	1.08261e+06	1.08449e+06	1.12878e+06
370	DGMG 18:3(2n isomer)	Lipids	Glycerol ester	25091.4	22547.8	22421.1	15000.8	16221.9	15174.4	19052.8	18660.5	19222.9	22013.6	22793.4	24111.8
371	DGMG 18:2(2n isomer)	Lipids	Glycerol ester	8802.12	6549.62	6668.47	8993.31	7935.49	8927.73	4897.2	7403.98	5439.37	12915.4	11571.8	12692.3
372	6-O-alpha-L-arabinopyranosyl-D-glucopyranose	Others	Saccharides	36571.7	44912.9	29616.1	39113.7	36572.8	28253.4	44615.6	36575	35110.8	35107.6	29359.2	41891.4
373	2-O-α-D-Glucopyranosyl-L-ascorbic acid	Others	Vitamin	245297	282940	145241	171558	176075	127922	133200	154271	155020	226487	206189	197234
374	4-O-galactopyranosylxylose	Others	Saccharides	16410.8	19565.6	13177.2	12444.3	24873.2	16098.8	21949.2	16941.6	12321.7	23410.2	21945	10117.6
375	Isoascorbic acid 2-O-glucoside	Others	Vitamin	183871	235533	207694	115131	144474	177578	214279	214467	114387	258088	212209	192625
376	L-Glutamyl-L-Cysteinyl-Glycine	Amino acids and derivatives	Amino acids and derivatives	2.51465e+06	2.55478e+06	2.58307e+06	2.37899e+06	3.0952e+06	2.29671e+06	1.72368e+06	1.88061e+06	1.83767e+06	1.40774e+06	1.28458e+06	1.97126e+06
377	Dimethylglyceric Acid Glucoside	Organic acids	Organic acids	106854	83448.7	102351	45719.8	58698.5	47219.2	91815.2	109870	106868	170807	117401	167800
378	Mevalonic Acid Glucoside	Organic acids	Organic acids	106734	145026	140550	72962.8	72723.6	93004.4	148581	148805	139931	750633	592075	849329
379	Homomevalonic Acid Glucoside	Organic acids	Organic acids	100077	140074	145815	96172.7	105644	116324	65378.5	57872.3	51256	96625.1	99713.1	91379.2
380	N-(1-Deoxy-1-fructosyl)Asparagine	Amino acids and derivatives	Amino acids and derivatives	25605.9	21218.7	13218.8	22753	26331.8	47541.9	16829.3	10115.2	10115.4	18612.6	29260	17564.2
381	Malic acid-1-O-diglucoside	Organic acids	Organic acids	2.88712e+06	3.26206e+06	2.75659e+06	1.92348e+06	1837452	1.40617e+06	3.20071e+06	3.97344e+06	3.91201e+06	3.03901e+06	3.91998e+06	2.40705e+06
382	Citric acid-1-O-diglucoside	Organic acids	Organic acids	235634	293404	302525	234854	339731	346609	446987	444709	479626	301764	286561	261452
383	Citric acid glucoside	Organic acids	Organic acids	688069	726652	998761	694859	598292	559057	1.02776e+06	1.10377e+06	1.06413e+06	968352	1.13102e+06	752415
384	Isocitric acid-1-O-diglucoside	Organic acids	Organic acids	235636	276681	275922	263732	276653	301764	506282	446989	558673	273641	219677	231812
385	N-(1-Deoxy-1-fructosyl)Phenylalanine	Amino acids and derivatives	Amino acids and derivatives	21666.4	29126	27606.2	15548.9	28832.9	34415.6	17226	14009.2	13262.4	29420.7	23660	19794.6
386	Dihomocitric acid	Organic acids	Organic acids	1.14841e+06	1.47222e+06	978305	826773	1.71711e+06	1.40124e+06	1.07518e+06	1.19759e+06	1.37556e+06	2.11152e+06	1.9036e+06	1.5125e+06
387	N-(1-Deoxy-1-fructosyl)Tryptophan*	Amino acids and derivatives	Amino acids and derivatives	98691.5	108911	90952.1	66985.3	74181.3	66841.3	132020	164026	134776	60165.9	57597.7	55005.6
388	Laminaran	Others	Saccharides	58038	66227.9	75703.1	55464.9	88542.2	69942.4	34976.8	46885.4	37313	88044.3	78700	60275.2
389	8,11-Heptadecadienoic acid	Lipids	Free fatty acids	4.61007e+06	5.95888e+06	5.66386e+06	6.34033e+06	6.0526e+06	8.45861e+06	6.01532e+06	5.59467e+06	5.86164e+06	3.84398e+06	4.27532e+06	5.00403e+06
390	1-Linoleoyl-2-Lysophosphatidic Acid Monobutylamine Ester*	Lipids	Glycerol ester	345262	352019	363421	348760	408387	421050	458455	421406	861820	510248	519535	448683
391	1-O-Linoleoyl-3-O-galactopyranosyl-L-glycerol	Lipids	Glycerol ester	14576.9	16318	15569	11965.8	11176.1	8844.97	12456.7	13691.6	12197.4	22146.4	21765.7	20741.6
392	Beta-Hydroxypalmitic Acid*	Lipids	Free fatty acids	106629	80248.2	96811.9	78311.8	101977	78143.6	57047.8	44550.6	66655.5	64172.6	107644	95653.8
393	N-acetyl-proline	Amino acids and derivatives	Amino acids and derivatives	225409	247212	215932	280699	307998	245178	292942	297112	271693	290447	274925	251466
394	(4-(2-oxopropoxy)phenyl)-L-alanine	Amino acids and derivatives	Amino acids and derivatives	10833.6	9081.18	14206.9	3504.17	6996.84	5889.57	8905.83	6852.11	9231.3	10173	6526.66	10967.2
395	N-malonylleucine	Amino acids and derivatives	Amino acids and derivatives	32977.5	31443.6	33275.2	22289.5	22551.1	30299.9	22712.9	17754.9	21030.8	39826.2	58247.4	46624.8
396	N-carboxy-N-(2-oxo-2-phenylethyl)-L-alanine	Amino acids and derivatives	Amino acids and derivatives	9822.52	9438.47	10354.4	9003.8	7534.07	6982.06	5934.84	5907.02	7232.13	13853.3	14858.6	17818.1
397	N-(malonyl)phenylalanine	Amino acids and derivatives	Amino acids and derivatives	26613.9	25959.5	28374.8	15062.6	11322.4	16674.6	18644.2	17088.9	16000	30018.2	37094.5	33630.2
398	N-(acetyl)phenylalanine	Amino acids and derivatives	Amino acids and derivatives	429583	425940	355139	243962	256934	285175	249998	239037	260138	449392	471247	449082
399	N-(malonyl)tryptophan	Amino acids and derivatives	Amino acids and derivatives	113673	118626	99018.5	315989	277817	390465	63764.9	46873.1	63675.6	549526	547704	503810
400	γ-Glu-Phe	Amino acids and derivatives	Amino acids and derivatives	58811.4	53343.3	46454.2	82837.9	94237.8	98097	51043.5	56480.9	51647.5	23700.7	23976.6	20099.1
401	Uridine-5'-Diphosphate-D-Xylose	Nucleotides and derivatives	Nucleotides and derivatives	384208	409218	341591	244094	242286	241790	244184	293760	207804	362405	320768	481443
402	D-Ribose	Others	Saccharides	271067	226434	197477	78854.6	92181.5	88434.1	265795	78133.8	238908	122072	161885	158888
403	3-Phospho-D-glyceric acid	Organic acids	Organic acids	283782	165702	36352.9	95856.4	80862.8	101043	43836.5	57302.7	44906	152394	213654	215796
404	S-Ribosyl-L-homocysteine	Amino acids and derivatives	Amino acids and derivatives	8336.15	11358.7	7364.51	12781.8	12868.6	11025.7	16535.5	13738.9	16390	9258.34	12718.3	10332.9
405	2-Propylmalic Acid*	Organic acids	Organic acids	715485	788166	766516	658233	658187	775143	306634	239048	321994	851234	981988	768833
406	N-Acetyl-L-phenylalanine	Amino acids and derivatives	Amino acids and derivatives	548509	499331	479310	365959	335382	390634	375224	369990	430175	584688	766769	662131
407	Pimelic acid	Lipids	Free fatty acids	13444.2	15704.4	17464.1	13021.6	20132.6	15478.7	10215.1	8062.89	19285.7	15452.9	23505.4	21121.2
408	Sorbitol-6-phosphate	Others	Saccharides	46081.3	35446.6	40756	75168.6	55990.3	76560.4	38283.4	34629.8	27816.8	40409.9	72156.5	51294.3
409	D-Galactaric acid	Others	Saccharides	100447	114812	129540	68743	132345	111887	80690.7	83342.9	76255	105296	116263	123587
410	D-Saccharic acid	Others	Saccharides	166460	153829	142846	107136	137215	123992	167204	172293	171708	143567	178693	176112
411	2-Dehydro-3-deoxy-L-arabinonate	Others	Saccharides	173524	184918	140037	283081	270907	230612	136994	127115	127850	251149	268122	268529
412	2-Hydroxyglutaric Acid*	Organic acids	Organic acids	203841	99380.6	133190	171779	136529	172001	82199.4	102760	77626.6	176238	204461	96344.9
413	Isocitric Acid*	Organic acids	Organic acids	3.69701e+06	3.74307e+06	2.61084e+06	6.92421e+06	3.291e+06	2.85403e+06	2.39766e+06	2.44915e+06	2.80559e+06	4.94319e+06	2.94088e+06	2.61799e+06
414	17-Hydroxylinolenic acid	Lipids	Free fatty acids	7677.29	6654.02	7923.06	10369.5	10075.8	9565.99	4862.65	5283.44	5135.04	5046.34	4667.21	6029.3
415	L-threo-3-Methylaspartate	Amino acids and derivatives	Amino acids and derivatives	445477	475647	519412	991276	1.05439e+06	1.40957e+06	240318	201582	163563	309156	384469	350822
416	β-Hydroxyisovaleric acid	Organic acids	Organic acids	95398.9	87600.5	63258.1	49449.3	59952.5	63450.3	55103.4	44760.8	27919.2	41383.2	101776	76462.6
417	Phenylpyruvic acid	Organic acids	Organic acids	50152.8	42617.5	42112.3	107959	102030	126990	47847.4	53577.5	65259.5	114647	122436	100827
418	Adipic Acid*	Organic acids	Organic acids	216629	304421	236615	218191	160581	287325	186264	144368	249428	266028	322302	267605
419	D-Sorbitol	Others	Saccharides	1.09686e+06	1.35597e+06	1.24248e+06	960523	982953	1.09978e+06	1.76562e+06	1.03268e+06	845990	1.78455e+06	2.35373e+06	2.38764e+06
420	L-Aspartic Acid*	Amino acids and derivatives	Amino acids and derivatives	4.61943e+06	4.63321e+06	5.68359e+06	6.32625e+06	6.72568e+06	8.90049e+06	1.18735e+06	1.11683e+06	920643	2.06532e+06	4.2331e+06	3.18347e+06
421	Azelaic acid	Lipids	Free fatty acids	497234	509561	491248	436729	598105	558375	367647	225630	356882	494359	632124	585155
422	Suberic Acid	Lipids	Free fatty acids	42584.5	45113.5	43459.4	35138.1	51511	47372.9	22763.2	13363	29089.2	39188.9	50840	57438.5
423	Uridine	Nucleotides and derivatives	Nucleotides and derivatives	16197	29026	15328.8	45730.8	32426.4	39941.8	14637.3	22442	9966.43	20619.8	19379.2	27468.6
424	D-Trehalose*	Others	Saccharides	1.40469e+07	1.66307e+07	1.61792e+07	1.45446e+07	1.56504e+07	1.91614e+07	1.29242e+07	1.47806e+07	1.41244e+07	1.87513e+07	1.84575e+07	2.07208e+07
425	L-Malic acid*	Organic acids	Organic acids	878166	1.3598e+06	866023	469172	784765	870541	456676	335558	399328	716769	926302	792690
426	Quinic Acid	Organic acids	Organic acids	5.64064e+07	5.71539e+07	5.29208e+07	5.44022e+07	5.97715e+07	6.5417e+07	2.70328e+07	2.32265e+07	2.33497e+07	5.09822e+07	6.21424e+07	5.20455e+07
427	Citric Acid	Organic acids	Organic acids	4.95376e+07	6.71739e+07	6.12372e+07	5.88775e+07	4.86338e+07	5.77941e+07	6.86864e+07	6.79084e+07	6.77575e+07	5.9293e+07	4.72304e+07	6.099e+07
428	L-Tryptophan	Amino acids and derivatives	Amino acids and derivatives	308715	355371	315817	233344	235796	308143	455591	392937	379312	277130	265222	228204
429	2-Hydroxyisocaproic acid	Organic acids	Organic acids	20223.8	21857.6	19493.6	22331.7	22052.3	21101.3	10430.9	11964.5	11453.5	21767.6	22709	21390.2
430	D-Xylonic acid	Others	Saccharides	1.56259e+06	1.75487e+06	1.7797e+06	1.29699e+06	1.33579e+06	1.54683e+06	1.13985e+06	905320	797410	1.33884e+06	1.5872e+06	1.34639e+06
431	Pentadecanoic Acid	Lipids	Free fatty acids	129186	123891	63852.4	61774.7	64171.6	80369.7	79281.8	74627.9	65832.3	53190.9	61946.7	98986.5
432	Palmitoleic Acid*	Lipids	Free fatty acids	11700.6	11061.7	12051.6	12230.2	14035.2	25961.9	8479.27	8183.89	8203.45	7682.85	8864.1	8094.87
433	γ-Linolenic Acid*	Lipids	Free fatty acids	1.41971e+06	1.473e+06	1.49074e+06	1.27604e+06	1.22698e+06	1.36095e+06	1.27197e+06	1.23974e+06	1.2008e+06	1.03233e+06	980908	1.01401e+06
434	α-Linolenic Acid*	Lipids	Free fatty acids	1.39389e+06	1.42171e+06	1.43744e+06	1.30612e+06	1.20665e+06	1.30686e+06	1.24732e+06	1.20222e+06	1.20516e+06	1.01929e+06	1.02897e+06	1.0422e+06
435	Fumaric acid	Organic acids	Organic acids	1.30556e+06	2.76698e+06	690293	729231	622086	707802	366682	680412	1.18712e+06	575019	914580	799775
436	Elaidic Acid*	Lipids	Free fatty acids	1.41209e+06	1.63267e+06	1.49385e+06	1.67384e+06	1.59419e+06	2.34432e+06	1.19374e+06	1.12174e+06	961118	1.38085e+06	1.39662e+06	1.3131e+06
437	2-Methylsuccinic acid*	Organic acids	Organic acids	2.33553e+06	2.67156e+06	2.01878e+06	1.79966e+06	2.07425e+06	2.12808e+06	1.96343e+06	2.17325e+06	2.49042e+06	5.53125e+06	4.59421e+06	4.27876e+06
438	Guanosine 3',5'-cyclic monophosphate	Nucleotides and derivatives	Nucleotides and derivatives	49271.5	68114.3	82324	28398.6	19476.8	34840	20859.5	15995	18285.9	12930.2	52263	30829
439	Pyridoxal-5'-phosphate	Others	Vitamin	145471	112399	102974	98385.6	68728.9	86890	75379.8	109752	73022.9	82580	115903	95861.4
440	Xanthosine	Nucleotides and derivatives	Nucleotides and derivatives	52393.9	49276.1	46951.3	50956.5	59486.6	57081.9	55517.6	76525.6	64330	164894	153874	138055
441	Undecylic Acid	Lipids	Free fatty acids	133586	125091	143796	95207.8	137977	106460	123917	86514.3	137920	108189	164696	135587
442	3-Methyl-2-Oxobutanoic acid	Organic acids	Organic acids	1.71974e+06	1.56354e+06	1.14629e+06	775785	424838	714108	479391	585252	654684	631547	1.14606e+06	1.03794e+06
443	D-Glucose 6-phosphate*	Others	Saccharides	2.91033e+06	3.50879e+06	9.44496e+06	4.34543e+06	3.87321e+06	3.99198e+06	1.42544e+06	1.60551e+06	1.27664e+06	1.68391e+06	2.70495e+06	2.24103e+06
444	D-Threonic Acid	Others	Saccharides	794829	886228	874689	408753	486218	602523	218560	157236	138363	326828	494991	452625
445	2-Methylglutaric acid*	Organic acids	Organic acids	116267	172237	107770	116411	126526	156164	61696.3	72649	141695	161291	177332	146307
446	Galactinol	Others	Saccharides	3.30768e+07	3.89755e+07	3.83736e+07	3.48267e+07	3.63222e+07	3.9859e+07	2.52131e+07	3.00148e+07	2.23286e+07	4.77024e+07	5.23842e+07	4.33056e+07
447	D-Glucose-1-phosphate*	Others	Saccharides	2.86335e+06	3.41968e+06	3.56724e+06	4.23594e+06	3.77385e+06	4.65824e+06	1.51348e+06	1.57921e+06	1.11462e+06	1.63339e+06	2.41051e+06	2.29407e+06
448	D-Mannitol*	Others	Saccharides	417131	706878	651911	475786	599550	683627	785322	624513	680807	1.09772e+06	1.11719e+06	1.1168e+06
449	D-Fructose*	Others	Saccharides	643468	1.59624e+06	1.28862e+06	640542	748714	1.18185e+06	600327	369304	518433	1.17664e+06	1.13546e+06	1.19699e+06
450	D-Galacturonic acid*	Others	Saccharides	136308	116028	190844	110473	69587.1	99721.5	44486.1	42334.1	38030.1	76759	124101	98297.4
451	Melibiose	Others	Saccharides	8.94669e+06	1.15179e+07	1.02626e+07	7.83193e+06	8.84929e+06	9.69706e+06	7.34113e+06	7.3818e+06	6.57385e+06	1.16996e+07	1.46641e+07	1.08517e+07
452	Uridine-5'-diphosphoglucuronic acid	Nucleotides and derivatives	Nucleotides and derivatives	49026.8	46972.6	52586.7	48736.2	38810.7	38567.2	37347.6	37782.7	47484.1	54294.1	69083.6	44425.6
453	D-Panose*	Others	Saccharides	99671.8	122916	92270.9	77191.8	137137	102671	80356	73669.4	38702.9	108638	126664	135422
454	D-Pinitol	Others	Saccharides	299701	265640	310394	273487	264164	298640	179094	154832	140619	231627	345594	300104
455	Trehalose 6-phosphate	Others	Saccharides	58840.3	46590.8	48700.1	83648	364998	346787	52154.2	53521	32478.4	363861	425614	109874
456	D-Glucose*	Others	Saccharides	1.15795e+06	1.52114e+06	903939	476024	879772	544028	623728	412448	535957	1.04559e+06	1.36139e+06	1.15824e+06
457	Isomaltulose*	Others	Saccharides	2.95877e+07	2.62218e+07	2.21258e+07	2.21202e+07	3.02553e+07	3.11645e+07	2.20492e+07	2.51118e+07	2.00248e+07	2.96034e+07	3.9307e+07	3.82645e+07
458	Ribulose-5-phosphate	Others	Saccharides	1.03545e+06	1.07341e+06	1.3437e+06	1.43858e+06	1.35991e+06	1.73073e+06	1.01719e+06	612570	1.34229e+06	1.42124e+06	1.50269e+06	1.51489e+06
459	2-Deoxyribose-1-phosphate*	Nucleotides and derivatives	Nucleotides and derivatives	126001	149024	101415	169772	136888	174358	94067.8	191534	84514.4	297494	497048	520709
460	Dodecanoic acid (Lauric acid)	Lipids	Free fatty acids	99097.3	80237	82981.7	83885.2	96996.7	93554.5	122795	113812	136853	99533.8	112854	99891.2
461	13S-Hydroperoxy-6Z,9Z,11E-octadecatrienoic acid	Lipids	Free fatty acids	14098.8	13564.7	6844.74	12186.9	12684	14074.5	12304.2	14864	10586	9949.62	18189.3	12599.3
462	9-Hydroperoxy-10E,12,15Z-octadecatrienoic acid	Lipids	Free fatty acids	21535.5	20579.5	21431.2	20288.4	21429.6	22359.3	20420.8	23411	24889.6	26174.4	26727.7	23289.7
463	13-Hydroxy-6,9,11-octadecatrienoic acid	Lipids	Free fatty acids	22558.6	14597	13941.8	16271.5	21640.9	37196.2	35518.9	20302.6	19373	29671.9	34227.2	34478
464	L-Citramalic acid	Organic acids	Organic acids	217941	147367	139690	225614	194240	227437	45724.1	57715.4	41913.8	256038	295171	345639
465	2-Isopropylmalic Acid	Organic acids	Organic acids	615083	558296	441786	422450	386004	626156	199853	170563	195633	616777	658190	523427
466	N-Acetyl-L-Glutamine	Amino acids and derivatives	Amino acids and derivatives	121387	150914	120694	103128	102949	107561	156003	180253	123691	217709	260437	249728
467	N-γ-Acetyl-N-2-Formyl-5-methoxykynurenamine	Amino acids and derivatives	Amino acids and derivatives	91271.3	88529.6	102302	149101	171417	207952	74060.2	77541	71416.1	171714	191293	180028
468	Uracil	Nucleotides and derivatives	Nucleotides and derivatives	84482.4	117197	79251.5	124808	132418	166673	97424.7	87537.9	113391	97411.6	95134.9	75346.1
469	D-Melezitose	Others	Saccharides	155121	181371	170127	185996	250718	217319	82825	149557	113845	188843	193358	235331
470	Inositol	Others	Saccharides	235425	266568	306432	195046	198469	265123	260052	226740	164820	350471	436033	451997
471	D-Sucrose*	Others	Saccharides	1.53304e+07	1.48627e+07	1.59845e+07	1.49528e+07	1.62187e+07	1.90073e+07	8.95903e+06	1.18082e+07	1.47488e+07	1.96099e+07	1.90115e+07	2.17444e+07
472	Gluconic acid	Others	Saccharides	417896	401881	377425	341301	395996	476628	309305	229627	186714	379976	480618	440411
473	Glutathione reduced form	Amino acids and derivatives	Amino acids and derivatives	1.95167e+06	2.22455e+06	1.89034e+06	1.93283e+06	2.44407e+06	2.73369e+06	1.56387e+06	1.63098e+06	1.44655e+06	1.12087e+06	1.91444e+06	1.36361e+06
474	Adenosine 5'-diphosphate	Nucleotides and derivatives	Nucleotides and derivatives	235906	256263	218967	140582	119220	194185	261367	238465	255708	201976	278325	312967
475	Raffinose*	Others	Saccharides	342321	461296	168159	195636	291190	319152	333374	252975	309458	425312	583172	511885
476	Orotic acid (Vitamin B13)	Others	Vitamin	49415.3	66977.4	62414.9	101980	81436.6	95137.2	74594.7	61660.1	60818.8	49415.3	73067.4	66979.6
477	Dulcitol*	Others	Saccharides	2.56403e+06	2.90299e+06	3.00058e+06	2.58415e+06	2.37893e+06	3.2602e+06	3.84078e+06	3.0254e+06	3.53071e+06	4.26536e+06	5.13591e+06	4.57961e+06
478	α-Ketoglutaric acid	Organic acids	Organic acids	168951	207746	198632	198647	196390	218208	120252	83059.6	85240.4	107326	169509	119331
479	1,5-Anhydro-D-glucitol	Others	Saccharides	25603.7	27797.3	46817.8	16151.2	22677.6	31151.5	37429.3	26426.6	29705.8	45344.2	61426.2	48274.6
480	Cis-Aconitic acid	Organic acids	Organic acids	250802	249755	198808	214120	217161	225327	158288	163322	143237	241993	304022	230904
481	NADP (Nicotinamide adenine dinucleotide phosphate)	Nucleotides and derivatives	Nucleotides and derivatives	92651.7	60733.9	59223.8	62010.6	35266.4	56685.8	59225.4	74982.9	135772	65869.5	78174	79667.7
482	Palmitaldehyde	Lipids	Free fatty acids	3.3669e+07	3.46118e+07	3.37216e+07	3.32103e+07	3.29265e+07	2.89679e+07	2.98357e+07	2.93779e+07	3.16028e+07	3.2832e+07	3.35469e+07	3.20051e+07
483	Uridine 5'-diphosphate	Nucleotides and derivatives	Nucleotides and derivatives	64401.4	104996	94510.5	74893.4	76291.6	86799.5	72615.8	100798	96585.4	103585	172188	144891
484	D-Sedoheptuiose 7-phosphate	Others	Saccharides	455073	276768	247955	199643	198665	204139	121490	113333	75565.1	168724	230665	172277
485	DL-Glyceraldehyde-3-phosphate	Organic acids	Organic acids	152256	87132.6	49350.6	76904.5	30150.4	54725.7	27459.8	44228.4	46993.2	101297	186379	167070
486	Uridine 5'-monophosphate	Nucleotides and derivatives	Nucleotides and derivatives	40643.1	54945.1	27314.8	17317.2	29357.1	25623	28513.3	25492.9	18012.3	24908.4	30414	43246.8
487	Muconic acid	Organic acids	Organic acids	1.02486e+06	475809	464788	488918	519471	422493	523693	890207	499475	431492	561777	532093
488	D-Fructose-1,6-biphosphate	Others	Saccharides	19790.2	26199.6	13907.7	14891.7	9523.29	20715.5	11768.1	16854.6	19250	20089.7	31661.2	28598
489	D-Glucoronic acid*	Others	Saccharides	123995	120929	86394.4	64918.2	75128.3	73895	41586.8	53983.2	34294.7	80239.7	99199.6	66654.6
490	D-Mannose*	Others	Saccharides	984940	2.02923e+06	1.84065e+06	605378	1.11499e+06	1.07049e+06	743644	468756	982817	2.38757e+06	1.87952e+06	1.59489e+06
491	D-Galactose*	Others	Saccharides	1.24413e+06	2.06886e+06	1.74281e+06	763284	1.31313e+06	1.61385e+06	726523	591725	829314	1.37108e+06	1.66902e+06	2.19063e+06
492	1-Octadecanol	Lipids	Free fatty acids	246200	245024	256070	274898	264519	279693	235152	228071	240874	255750	257084	247909
493	Arachidic acid	Lipids	Free fatty acids	104486	30618.3	38994.6	31853	20192.1	31900.3	30444.1	32983.8	32605.1	47246.4	44592.4	42245.4
494	9,10,13-Trihydroxy-11-Octadecenoic Acid	Lipids	Free fatty acids	13289.5	17953.1	15668.2	22361.8	25004.8	23736.8	12275.1	12302.6	10001.9	21458.4	24148.2	19217.5
495	β-D-Fructose 2-phosphate*	Others	Saccharides	72988.9	10857	10857	5.92746e+06	6.07798e+06	545739	54284.9	2.22018e+06	161405	3.28622e+06	3.41909e+06	4.50881e+06
496	Shikimic acid	Organic acids	Organic acids	57705	79151.6	54666.8	58463.4	47834.3	45506.8	6378.82	6378.82	31894.1	58418.6	54678.8	56944.3
497	L-Xylose*	Others	Saccharides	2047.05	2047.05	2047.05	52537	16304.9	29295.7	10235.2	60265.2	53280.9	23515	73991.5	61557.4
498	dGMP	Nucleotides and derivatives	Nucleotides and derivatives	21474.5	27818	30124.2	23526.6	21472.2	20522.7	4104.54	4104.54	4104.54	22621.8	41873.9	31976.8
499	1-Naphthoic acid	Organic acids	Organic acids	1128.25	1128.25	1128.25	5641.25	6272.8	7564.07	7192.69	6761.99	7975.46	10256.5	8958.1	6980.82
500	Cis-4,7,10,13,16,19-Docosahexaenoic Acid	Lipids	Free fatty acids	16535.7	7214.98	5399.68	14586.9	16389.1	16558.3	1079.94	1079.94	1079.94	6982.67	23422.7	26534.3
501	Citraconic acid	Organic acids	Organic acids	407592	445662	234567	159655	321661	326800	118434	131064	275163	14821	14821	14821
502	2-Deoxyribose-5'-phosphate*	Nucleotides and derivatives	Nucleotides and derivatives	16028.2	20250.6	22130.2	2588.47	2588.47	2588.47	16909.3	27662.9	12942.3	35914.7	42910.6	61951.8
503	3-Hydroxy-3-methylpentane-1,5-dioic acid	Organic acids	Organic acids	101540	118906	89324.9	80630.6	73636.2	87572.3	63019.5	84775.6	19951.7	3990.34	3990.34	3990.34
504	Verbascose	Others	Saccharides	11930.5	8358.42	10627.4	912.366	912.366	912.366	912.366	912.366	912.366	8353.97	9869.57	4561.83
505	2-Hydroxy-4-methylpentanoic acid	Organic acids	Organic acids	992.7	992.7	992.7	5192.97	4963.5	6810.76	992.7	992.7	992.7	7385.48	11494.2	7476.46
506	Sucrose-6-phosphate	Others	Saccharides	36310.7	36310.7	36310.7	340681	223699	392665	36310.7	36310.7	36310.7	449358	283345	349818
507	Malic acid-1-O-beta-D-glucopyranoside	Organic acids	Organic acids	2139.72	2139.72	2139.72	2139.72	2139.72	2139.72	2139.72	2139.72	2139.72	22612.2	45848.4	34535.9
508	16-Methylheptadecanoic acid	Lipids	Free fatty acids	865069	820097	772785	826689	790676	862576	889730	356813	1.16444e+06	1.07938e+06	874416	969154
509	Succinic acid*	Organic acids	Organic acids	4.80251e+07	8.7827e+07	5.31487e+07	1.56919e+07	1.73765e+07	1.51301e+07	1.61924e+07	3.43091e+07	1.33807e+07	4.99214e+07	3.39794e+07	2.87595e+07
510	Methylmalonic acid*	Organic acids	Organic acids	4.78876e+07	8.32343e+07	5.66988e+07	1.36163e+07	1.39973e+07	1.77566e+07	3.22417e+07	3.52097e+07	2.43947e+07	4.98179e+07	2.96941e+07	5.57088e+07
511	N-Acetyl-L-Tryptophan	Amino acids and derivatives	Amino acids and derivatives	1448.64	1438.13	588.005	1230.79	2750.47	673.954	672.982	580.274	581.418	1908.1	2421.75	2024.75
512	11-hydroxy-10-(hydroxymethyl)undeca-2,4-dien-1-yl hydrogen sulfate	Lipids	Free fatty acids	1475.45	1903.4	880.341	1695.47	2025.4	2136.74	1148.14	176.068	1869.21	7567.16	6518.61	1738.71
513	Thiodiglycolic Acid	Organic acids	Organic acids	3472.63	3472.63	3472.63	28608.1	21950.1	23842.4	17363.2	72755.8	27686.4	33471.7	45681.2	52055.2

## Sheet: Table S3
Supplementary Table S3. A total of 41 genes associated with the organic acid metabolism pathway in peach samples
Transcript ID	Gene name	FPKM
		LQ-JK-1	LQ-JK-2	LQ-JK-3	XD-JK-1	XD-JK-2	XD-JK-3	LQ-HY-1	LQ-HY-2	LQ-HY-3	XD-HY-1	XD-HY-2	XD-HY-3
Citrate Synthase (CS)
Prupe.2G002900	CS1	16.0093	15.7049	17.3848	11.4021	12.9261	12.5631	16.5656	16.4029	20.7782	7.8765	11.3376	14.9718
Prupe.3G169400	CS2	241.475	236.7	242.681	205.019	225.528	211.715	197.466	191.964	200.922	205.617	210.744	184.225
Aconitase (ACO)
Prupe.3G217300	ACO1	164.161	170.376	172.57	107.823	148.48	142.943	143.13	145.965	162.216	83.8481	109.477	125.4
Prupe.7G174800	ACO2	120.718	118.321	120.096	76.0541	103.011	96.9498	101.683	105.033	119.171	67.4815	89.4418	128.27
NAD+-Isocitrate Dehydrogenase (NAD-IDH)
Prupe.6G235200	NAD-IDH1	95.2313	95.0186	93.2326	86.7892	84.061	88.6821	85.444	92.3547	92.7397	69.0898	72.0977	62.7313
Prupe.7G179400	NAD-IDH2	0.7558	0.7957	0.8749	0.4914	0.4571	0.3755	1.2265	1.4481	1.2932	0.3141	0.1844	0.1763
Prupe.8G177400	NAD-IDH3	44.3515	45.8696	45.6182	41.8553	39.5013	39.1034	47.5914	47.2784	44.3384	37.5093	33.3434	25.5333
NADP+-Isocitrate Dehydrogenase (NADP-IDH)
Prupe.3G015500	NADP-IDH1	40.2463	37.0909	40.1441	18.929	31.1159	26.7604	43.7892	45.0201	65.949	23.8741	48.5173	139.242
Prupe.3G288200	NADP-IDH2	9.5425	10.375	9.5035	7.2435	7.0679	7.5388	7.1941	6.1511	8.1852	5.7576	6.0969	13.4071
Prupe.4G124500	NADP-IDH3	11.744	10.7684	12.4271	2.8737	10.9739	10.2211	8.9156	9.7982	10.2999	7.8112	10.5135	16.3914
Succinic Dehydrogenase (SDH)
Prupe.7G153600	SDH	74.1791	76.9568	75.7807	102.056	102.464	97.4168	62.3916	61.0862	64.7792	71.311	68.7683	59.1358
Fumarase(FH)
Prupe.8G265300	FH	38.8484	39.7137	41.0219	21.4225	23.59	23.0545	28.1752	30.7484	32.0169	15.2116	17.2857	19.1421
NAD+-Malate Dehydrogenase (NAD-MDH)
Prupe.4G058400	NAD-MDH1	0.8045	0.9576	0.6891	1.1059	1.1686	1.0134	0.7063	0.6084	0.9184	0.7363	0.938	0.8487
Prupe.4G127500	NAD-MDH2	50.5502	48.4205	46.7971	43.8861	49.2523	48.7275	37.9448	39.5587	40.8137	41.4692	42.0814	44.6393
Prupe.4G170500	NAD-MDH3	377.245	375.531	374.58	322.301	329.252	334.1	280.998	287.412	290.979	226.686	230.741	184.106
Prupe.5G194200	NAD-MDH4	139.742	141.722	143.398	120.699	121.125	120.068	126.941	124.165	111.887	83.1917	80.4409	66.2695
Prupe.6G212400	NAD-MDH5	28.7015	29.4447	27.5705	27.1433	25.0642	24.7786	28.4231	28.1253	26.6164	23.0624	21.8982	18.4893
Prupe.8G157300	NAD-MDH6	1.8515	2.4722	1.8559	6.2724	5.9384	4.6673	3.2368	3.1279	3.7203	6.2298	7.1116	4.5333
NAD+-Malic Enzyme (NAD-ME)
Prupe.2G114100	NAD-ME1	37.0503	33.8821	37.7638	36.2496	43.0001	41.311	37.6772	39.7791	48.1878	32.2967	44.9583	83.1772
Prupe.2G160000	NAD-ME2	20.194	21.2974	19.7931	21.1754	22.8711	22.5792	21.9343	20.9794	20.0484	18.8259	16.5243	21.8864
NADP+-Malic Enzyme (NADP-ME)
Prupe.1G445400	NADP-ME1	0.1173	0.1411	0.0977	0.1195	0.1228	0.0932	0.1099	0.1849	0.1624	0.1718	0.103	0.1375
Prupe.3G059400	NADP-ME2	120.832	119.479	123.844	113.191	132.692	130.917	175.781	182.333	189.232	159.969	165.886	193.767
Prupe.7G221100	NADP-ME3	672.613	701.531	693.63	999.787	962.367	954.163	1043.97	1040.06	1012.17	982.002	932.93	838.14
Pyruvate Dehydrogenase (PDH)
Prupe.1G262100	PDH1	67.6822	69.2388	67.7044	87.3618	80.2854	78.5187	75.4969	75.0483	69.9879	75.4845	67.3993	58.1301
Prupe.2G197700	PDH2	172.346	180.542	173.742	167.117	147.066	151.448	129.478	131.416	125.914	154.475	137.506	113.65
Pyruvate Orthophosphate Dikinase (PPDK)
Prupe.1G146600	PPDK	12.376	12.8885	13.0658	7.7754	8.1083	8.1083	13.7165	14.0775	14.0025	10.7362	11.3432	14.3154
Phosphoenolpyruvate Carboxylase (PEPC)
Prupe.1G302700	PEPC1	9.8755	10.166	10.6663	12.314	11.3694	11.709	10.948	11.2671	11.2458	11.6839	13.0737	15.127
Prupe.3G118300	PEPC2	114.077	117.16	109.993	103.089	110.58	107.789	155.606	159.856	156.427	100.647	97.0002	100.751
Prupe.3G118400	PEPC3	109.966	110.078	101.048	29.4775	66.1339	62.8677	130.773	144.091	183.889	47.2408	98.0535	145.872
Prupe.4G166400	PEPC4	50.7931	54.4436	53.4013	41.5153	44.2862	46.5109	62.7017	65.0074	63.881	54.7473	53.7111	45.9782
Phosphoenolpyruvate Carboxykinase (PEPCK)
Prupe.1G541200	PEPCK1	469.582	477.353	481.115	393.052	490.528	471.889	601.796	595.307	610.379	448.669	489.074	449.925
Prupe.6G210900	PEPCK2	153.585	151.256	167.39	91.8944	120.197	114.758	121.546	131.913	115.704	79.8095	79.5424	69.0853
Prupe.6G211000	PEPCK3	0.0583	0.1051	0.1248	0.0668	0.0458	0.0198	0.0614	0.0735	0.0403	0.064	0.0439	0.0186
Glutamate Decarboxylase (GAD)
Prupe.1G339900	GAD1	3.1095	2.9079	2.3068	0.0509	0.2093	0.0227	4.6561	5.6476	3.5498	0.2195	0.1754	0.1704
Prupe.3G015900	GAD2	25.7298	25.0109	26.4665	22.1053	20.681	20.1581	13.4316	13.9108	13.6089	6.0581	5.3841	5.3816
Prupe.3G016000	GAD3	1.0922	1.1255	1.3365	0.7149	0.6533	0.7083	2.2462	2.2122	2.7167	2.7606	2.5037	2.3774
Prupe.5G240300	GAD4	114.494	113.294	117.628	191.051	223.661	224.778	193.195	187.065	198.619	159.911	187.047	170.442
Glutamine synthetase (GS)
Prupe.1G148700	GS1	1.1353	1.1655	1.278	0.6003	0.8228	0.9217	1.1347	0.7705	1.1481	0.4796	0.9525	0.4188
Prupe.1G346600	GS2	5.8959	5.8082	5.8732	3.8977	3.5582	3.5053	5.0367	5.1849	4.475	4.5421	4.8982	3.5725
Prupe.3G166500	GS3	580.92	604.611	570.586	441.773	481.019	470.688	640.261	621.338	616.695	463.292	469.016	386.882
Prupe.5G236300	GS4	2.7116	3.4117	2.7684	0.7224	0.5199	0.3542	0.465	0.4173	0.4581	0.4502	0.3913	0.3629

## Sheet: Table S4
Supplementary Table S4. The top ten transcription factors with the highest expression levels and their expression levels in the black and red modules of all peach samples.
Transcript ID	TF	Module Colors	FPKM
			LQ-JK-1	LQ-JK-2	LQ-JK-3	XD-JK-1	XD-JK-2	XD-JK-3	LQ-HY-1	LQ-HY-2	LQ-HY-3	XD-HY-1	XD-HY-2	XD-HY-3
Prupe.6G343800	AUX/IAA	black	283.598	276.967	291.073	273.405	296.833	285.221	210.032	218.713	212.584	383.146	368.187	315.958
Prupe.5G182000	MYB-related	black	151.851	135.342	154.084	139.201	175.048	163.083	170.428	185.921	169.44	231.07	250.028	202.623
Prupe.1G366300	C2H2	black	65.4166	65.731	67.788	47.0221	40.3646	46.869	61.4148	58.6604	55.3641	84.597	77.8565	60.0589
Prupe.7G013500	C3H	black	57.4717	58.4253	56.3268	63.2284	57.7868	57.0863	40.3726	41.6327	39.3152	72.034	63.5618	66.7198
Prupe.2G020400	bZIP	black	51.9345	49.9428	50.9201	48.1375	49.8354	47.5088	48.1942	49.0453	48.1218	73.4079	73.8759	73.7787
Prupe.2G182800	bZIP	black	31.3027	30.5079	31.1824	71.4354	73.8646	70.4737	32.9409	32.3881	33.2969	73.7752	75.6673	81.4136
Prupe.4G117400	C2H2	black	37.7844	38.034	40.0795	40.0992	37.2208	35.1605	36.3079	35.9317	35.1026	47.5309	42.1407	38.7409
Prupe.3G308100	SBP	black	42.598	41.454	46.7584	27.1248	29.9745	29.3423	34.4533	34.3246	33.8785	47.5741	48.3655	42.7486
Prupe.1G521300	Jumonji	black	15.8775	16.9178	16.8709	46.0244	52.4206	47.4135	16.0454	17.9973	18.7681	30.0566	32.899	65.5512
Prupe.1G007000	GARP-G2-like	black	25.0487	24.6363	24.9142	33.6308	30.5298	31.1346	29.9075	28.9916	27.4546	40.6803	41.8297	33.9058
Prupe.3G032300	AP2/ERF-ERF	red	2889.21	2941.59	2967.14	3166.34	2926.7	2973.74	2881.41	2864.87	2705.41	2709.8	2570.81	2169.66
Prupe.8G163000	CSD	red	121.534	117.172	121.587	128.078	103.804	109.78	124.942	123.311	101.511	107.774	112.544	68.4513
Prupe.4G053300	NAC	red	108.194	99.256	111.83	67.8016	72.5929	74.9222	108.45	100.896	107.081	64.2879	67.1717	84.2987
Prupe.4G102000	C2C2-LSD	red	89.8666	89.6781	88.2744	80.5336	82.1799	77.9609	90.712	87.6713	97.3437	91.8835	72.5245	61.5583
Prupe.2G106900	SWI/SNF-BAF60b	red	58.372	63.3619	60.752	67.507	54.0177	52.566	60.3602	59.1461	57.8192	65.7963	57.6481	42.0621
Prupe.1G353500	SWI/SNF-BAF60b	red	47.1928	44.6931	41.4139	47.0039	36.5904	38.5795	43.5119	43.4106	41.8329	44.3672	42.6185	31.0984
Prupe.1G034300	Others	red	69.8379	64.6179	71.1274	10.5484	15.6595	14.4686	68.3184	72.8448	77.1445	5.2951	7.8921	8.6876
Prupe.7G118500	C2H2	red	38.2018	40.3271	37.3637	35.8071	34.7958	33.7072	35.3035	38.838	38.0556	30.0708	29.131	29.5446
Prupe.3G054900	MED6	red	36.6526	35.0359	36.3297	33.0129	31.4247	32.1734	36.8899	34.4482	34.8217	33.1681	36.6287	31.0522
Prupe.5G004500	ARID	red	36.3804	35.9041	37.9495	33.3282	32.3959	32.0495	33.9674	33.2751	33.8383	30.5264	30.5485	27.1176
